# Supplementary material for: Great tits and the city: Distribution of genomic diversity and gene–environment associations along an urbanization gradient
Source: Evol Appl. 2017 Dec 20;11(5):593–613. doi: 10.1111/eva.12580 (PMC5979639; doi:10.1111/eva.12580)
Supplement: Supplementary file 8 [file EVA-11-593-s008.xlsx]

## Sheet: Sheet1
chrom	bp	ingene	nest-z	nest-log	nest-p	site-z	site-log	site-p	roucity-z	roucity-log	roucity-p	nest-zoo-z	nest-zoo-logp	nest-zoo-p	site-zoo-z	site-zoo-logp	site-zoo-p	rou-4city-z	rou-4city-log	rou-4city-p	fdrA	fdrB	fdrC	fdrD	fdrE	fdrF
3	54413011	na	5.14064	6.56255	2.73811e-07	5.35987	7.07946	8.32801e-08	3.80085	3.84104	0.000144199	5.03694	6.32511	4.73027e-07	5.12786	6.53306	2.9305e-07	4.55363	5.27796	5.27283e-06	0.00303609	0.000870749	0.0263038	0.00884241	0.00403629	0.00237129
3	54412965	na	5.18356	6.66216	2.17691e-07	5.36643	7.09524	8.03085e-08	3.82322	3.88035	0.000131719	5.03239	6.31479	4.8441e-07	5.12979	6.53751	2.90059e-07	4.64788	5.47449	3.35359e-06	0.00286346	0.000863596	0.0250244	0.00759813	0.00403629	0.00236358
3	54412968	na	5.04134	6.3351	4.62276e-07	5.33059	7.00925	9.78919e-08	3.80976	3.85667	0.000139101	5.03059	6.31071	4.88981e-07	5.12297	6.52178	3.00757e-07	4.58163	5.33596	4.61357e-06	0.00354927	0.000900848	0.0257937	0.00841574	0.00403629	0.00239134
26	437844	na	4.82025	5.84351	1.4338e-06	5.44082	7.27542	5.30366e-08	4.29747	4.76257	1.72756e-05	5.12449	6.52528	2.98346e-07	5.68316	7.87867	1.32231e-08	4.7384	5.66673	2.15413e-06	0.00703224	0.000772185	0.00996583	0.00634193	0.00403629	0.000407514
11	18034856	na	4.57811	5.32864	4.69204e-06	5.01714	6.28029	5.24459e-07	4.29449	4.75673	1.75092e-05	4.38755	4.94068	1.14635e-05	4.69197	5.56769	2.70592e-06	5.16166	6.61124	2.44773e-07	0.0130168	0.00301645	0.0100224	0.00206391	0.0227407	0.00839095
3	104563224	na	4.5231	5.21509	6.09416e-06	4.51321	5.19481	6.38549e-06	3.87048	3.96409	0.00010862	4.99736	6.23568	5.81193e-07	4.81732	5.83715	1.45496e-06	4.25969	4.68885	2.04713e-05	0.0142773	0.0120388	0.0223904	0.0147894	0.00403629	0.00505038
32	4512092	na	4.20378	4.58088	2.62497e-05	4.49073	5.14887	7.09786e-06	3.87784	3.9772	0.000105389	4.12733	4.43534	3.66998e-05	4.19202	4.55834	2.7648e-05	4.69311	5.57011	2.69085e-06	0.0337681	0.0125611	0.0220017	0.00698605	0.0345309	0.0272417
20	3617547	CUX1	3.85664	3.93947	0.000114957	4.76017	5.71348	1.93427e-06	5.09396	6.45511	3.50664e-07	5.0517	6.35862	4.37903e-07	5.63035	7.74511	1.79842e-08	5.1224	6.52047	3.01671e-07	0.0679278	0.00635717	0.00163406	0.00206391	0.00403629	0.000407514
18	3241094	na	6.10915	8.9993	1.0016e-09	6.26867	9.43872	3.64153e-10	3.39226	3.15916	0.000693178	4.94956	6.12854	7.43814e-07	4.96508	6.16321	6.86735e-07	5.07133	6.40336	3.95036e-07	4.69307e-05	1.67555e-05	0.0521977	0.00216179	0.00430758	0.00313441
3	56699164	na	4.64715	5.47295	3.36548e-06	4.82739	5.85907	1.38335e-06	3.36167	3.11085	0.000774732	4.61295	5.40123	3.96986e-06	5.00402	6.25068	5.61456e-07	3.92974	4.07039	8.50377e-05	0.0113066	0.00546112	0.054516	0.0307966	0.0137188	0.00296674
20	3617556	CUX1	3.45416	3.25806	0.000552002	4.38538	4.93635	1.15784e-05	4.21713	4.60655	2.47428e-05	4.14408	4.46702	3.41181e-05	4.9631	6.15878	6.9377e-07	4.36379	4.89337	1.27828e-05	0.113512	0.0160444	0.0115043	0.0115621	0.0339076	0.00314238
3	4513348	PLCB1	4.35515	4.87623	1.32975e-05	4.06532	4.31905	4.79675e-05	3.36787	3.12061	0.000757505	4.54663	5.26352	5.45105e-06	4.16535	4.50742	3.10873e-05	3.8666	3.95717	0.000110365	0.023964	0.0357045	0.0540519	0.0347182	0.0158936	0.0285058
11	18034764	na	3.78089	3.80614	0.000156266	4.20198	4.57743	2.64591e-05	3.98874	4.17767	6.64252e-05	3.93377	4.07767	8.36238e-05	4.19691	4.5677	2.70582e-05	4.52341	5.21574	6.08504e-06	0.0746837	0.0255925	0.0180594	0.00928198	0.0479789	0.0271181
8	26434825	GFRA1	4.41493	4.99549	1.01044e-05	4.70586	5.59722	2.52799e-06	3.10017	2.71351	0.00193413	4.07848	4.34361	4.53303e-05	4.05389	4.2978	5.03737e-05	4.06549	4.31937	4.79326e-05	0.0202846	0.0074746	0.0858887	0.0228678	0.0361872	0.0341342
14	487655	na	3.35326	3.09765	0.000798646	3.6093	3.51282	0.000307028	5.40781	7.19518	6.37999e-08	4.81253	5.82672	1.49031e-06	4.97052	6.17539	6.67749e-07	5.00018	6.24202	5.72775e-07	0.130573	0.0729196	0.000445974	0.00278617	0.0074613	0.00311213
9	34284261	na	4.38178	4.92918	1.17712e-05	4.80906	5.81919	1.5164e-06	2.83602	2.34028	0.00456792	4.45065	5.06746	8.56127e-06	4.89355	6.00421	9.90349e-07	3.38258	3.14382	0.000718095	0.022304	0.00570901	0.131335	0.0758099	0.0198241	0.00397737
27	772220	GATAD2B	3.61145	3.51642	0.000304492	3.86209	3.94916	0.000112419	4.42715	5.02005	9.5488e-06	4.55404	5.27879	5.26266e-06	4.55497	5.28072	5.23942e-06	4.38996	4.94549	1.13374e-05	0.0955075	0.05225	0.00742505	0.011231	0.0156531	0.0132668
7	22593135	na	3.2092	2.87581	0.00133104	3.66418	3.60531	0.000248137	5.02906	6.30725	4.92887e-07	4.12643	4.43364	3.68434e-05	4.86269	5.93629	1.15801e-06	4.67611	5.53408	2.92363e-06	0.157425	0.0674476	0.00197103	0.00722039	0.0345536	0.004377
15	573280	na	5.1002	6.46942	3.39295e-07	5.01718	6.28037	5.24358e-07	1.7084	1.05769	0.0875616	4.38458	4.93475	1.16212e-05	4.27635	4.72128	1.89986e-05	2.77867	2.26295	0.00545824	0.00317959	0.00301608	0.426319	0.171863	0.022826	0.0245029
2	99074948	MPPE1	4.52802	5.22519	5.954e-06	4.36816	4.90206	1.25298e-05	2.24604	1.60728	0.0247012	4.60695	5.38869	4.08611e-06	4.27274	4.71426	1.93082e-05	2.83592	2.34015	0.00456932	0.0141692	0.016598	0.266972	0.158096	0.0139247	0.0246264
1	25541327	CUL4A	4.36859	4.90291	1.25051e-05	4.82414	5.85199	1.40608e-06	3.35947	3.10739	0.000780931	3.887	3.99357	0.000101491	4.19142	4.55719	2.77213e-05	4.54038	5.25062	5.61541e-06	0.023123	0.00550516	0.0546798	0.00903804	0.0515913	0.027266
7	41266161	NRXN3	2.60419	2.03578	0.00920924	3.19729	2.85785	0.00138725	4.88609	5.98776	1.02858e-06	4.23126	4.6338	2.32382e-05	4.64105	5.46012	3.46642e-06	4.22541	4.62249	2.3851e-05	0.30499	0.133582	0.00273092	0.0159135	0.0302826	0.0100697
9	9266086	na	3.12988	2.75726	0.00174878	3.64124	3.5665	0.000271333	4.34331	4.85278	1.40354e-05	4.09232	4.3695	4.27073e-05	4.35668	4.87926	1.32051e-05	4.37284	4.91136	1.22642e-05	0.175062	0.0694201	0.00907944	0.0114501	0.0357418	0.0214604
9	9266120	na	3.20146	2.86412	0.00136734	3.67421	3.62235	0.000238587	4.39484	4.95524	1.10856e-05	4.07344	4.33419	4.63246e-05	4.35236	4.87069	1.34681e-05	4.38384	4.93328	1.16605e-05	0.158897	0.066562	0.00806213	0.0113104	0.0363479	0.0216561
28	3469092	LOC107214823	3.31542	3.03856	0.000915045	3.13543	2.76547	0.00171604	4.54597	5.26214	5.46834e-06	4.43054	5.02689	9.39967e-06	4.14709	4.47273	3.36722e-05	4.2618	4.69296	2.02785e-05	0.13774	0.145585	0.00573055	0.0147196	0.0207329	0.0293445
9	9266125	na	3.13879	2.77046	0.00169646	3.64938	3.58025	0.000262877	4.29831	4.7642	1.72107e-05	4.10154	4.38678	4.1041e-05	4.3244	4.81546	1.52947e-05	4.35458	4.87511	1.3332e-05	0.173075	0.0687284	0.00994996	0.0116732	0.0354267	0.0227294
9	9266121	na	3.14443	2.77882	0.00166408	3.59874	3.49518	0.000319759	4.28894	4.74586	1.79531e-05	4.10267	4.3889	4.08417e-05	4.32589	4.81839	1.5192e-05	4.38339	4.93237	1.16849e-05	0.171807	0.0742393	0.0101274	0.0113162	0.0353883	0.0226739
3	39324763	RPS6KA2	4.55888	5.2888	5.14279e-06	4.04177	4.27532	5.30492e-05	3.03372	2.61698	0.00241556	4.98818	6.21501	6.09523e-07	4.3007	4.76888	1.70262e-05	3.38191	3.14277	0.000719835	0.0134698	0.0376986	0.0964691	0.0758687	0.00403629	0.0236068
15	1210234	PWWP2A	4.62573	5.42797	3.73274e-06	4.51269	5.19374	6.40112e-06	2.53324	1.94687	0.0113013	4.31181	4.79068	1.61926e-05	4.00185	4.2017	6.28496e-05	3.4447	3.24283	0.000571703	0.0118483	0.012051	0.196526	0.0700559	0.0264588	0.0372098
15	1210215	PWWP2A	4.621	5.41806	3.81888e-06	4.49415	5.15584	6.98491e-06	2.57599	2.0002	0.0099954	4.2844	4.737	1.8323e-05	3.99675	4.19234	6.42188e-05	3.42975	3.21887	0.000604131	0.0119668	0.0124826	0.186842	0.0714845	0.0277936	0.0375094
9	1817393	ACKR3	2.46333	1.86122	0.0137652	2.5865	2.01343	0.00969556	5.46041	7.32328	4.75033e-08	4.08498	4.35574	4.40815e-05	4.19367	4.56149	2.74482e-05	4.68399	5.55077	2.81338e-06	0.355303	0.28041	0.000398469	0.00711232	0.0359868	0.0271927
2	116909819	C2H8orf46	3.19897	2.86038	0.00137918	3.15466	2.79402	0.00160685	4.35112	4.86824	1.35445e-05	4.17534	4.52645	2.97542e-05	4.08927	4.36379	4.32726e-05	4.25158	4.67312	2.12267e-05	0.159366	0.141929	0.00892603	0.0150565	0.0327052	0.0321111
30	619730	na	3.74765	3.74836	0.000178501	3.7904	3.82274	0.000150403	4.26085	4.69111	2.03652e-05	4.10953	4.4018	3.9646e-05	4.08884	4.36297	4.33539e-05	4.58511	5.34318	4.53752e-06	0.0782207	0.0572405	0.010649	0.00837553	0.0351516	0.0321356
29	390659	na	5.32875	7.00483	9.8893e-08	5.23005	6.77093	1.69461e-07	1.95784	1.29888	0.0502487	4.11967	4.42088	3.79419e-05	4.07801	4.34272	4.54229e-05	3.38608	3.14936	0.000708991	0.00214775	0.00129955	0.348426	0.0754989	0.0347966	0.0326298
2	66350416	na	2.77837	2.26255	0.00546328	2.48297	1.88509	0.0130291	4.78265	5.76196	1.72997e-06	4.36264	4.89108	1.28504e-05	4.32688	4.82034	1.51238e-05	3.8333	3.89813	0.000126435	0.252895	0.313687	0.00353479	0.0367548	0.0239001	0.022618
2	66350418	na	2.77048	2.25201	0.00559745	2.46574	1.86413	0.0136732	4.73272	5.65457	2.21531e-06	4.37845	4.92254	1.19526e-05	4.34021	4.84666	1.42345e-05	3.81893	3.8728	0.00013403	0.254896	0.319256	0.00391127	0.0376135	0.023159	0.0220932
2	6490049	na	4.1848	4.54452	2.85415e-05	3.94427	4.09667	8.00446e-05	3.04867	2.63854	0.00229858	4.13384	4.44763	3.56754e-05	4.24612	4.66253	2.17504e-05	3.40046	3.17216	0.00067273	0.0349467	0.0458506	0.0940372	0.0742048	0.0342993	0.0255622
18	4427032	na	3.52784	3.37782	0.000418967	3.86363	3.95189	0.000111714	3.95661	4.11907	7.60201e-05	4.21797	4.60817	2.4651e-05	4.25563	4.68097	2.08464e-05	4.11323	4.40876	3.90154e-05	0.105326	0.0521364	0.0188769	0.0206151	0.0309104	0.0252067
2	104258845	MIB1	3.29561	3.00786	0.000982075	3.41484	3.19504	0.000638205	4.0293	4.25225	5.5944e-05	4.07394	4.33512	4.62249e-05	4.20558	4.58434	2.6041e-05	3.98362	4.1683	6.78739e-05	0.141386	0.0980835	0.0169693	0.0274355	0.0363321	0.0268339
2	53521088	LOC107200218	4.28808	4.74419	1.80225e-05	4.29264	4.75311	1.76559e-05	3.34013	3.07708	0.000837378	3.87372	3.96986	0.000107185	3.94979	4.10669	7.82185e-05	4.06024	4.30961	4.90222e-05	0.0283351	0.0198144	0.0564895	0.0231134	0.0525739	0.0401021
32	34738448	TLE4	3.09765	2.70983	0.0019506	3.00058	2.56949	0.00269467	4.50383	5.17562	6.67387e-06	3.96935	4.14225	7.20696e-05	4.0307	4.25485	5.56098e-05	4.25238	4.67466	2.11513e-05	0.182074	0.175959	0.00609594	0.0150303	0.0451204	0.035525
18	2907312	na	3.81204	3.86067	0.000137827	4.26439	4.698	2.00447e-05	3.58547	3.47305	0.000336472	3.69311	3.65457	0.000221526	4.01853	4.23239	5.85612e-05	4.1921	4.55849	2.76379e-05	0.0716966	0.0215578	0.0388816	0.0169849	0.0712246	0.0362581
1	109361158	LOC107212481	3.62477	3.53878	0.000289213	3.1748	2.82409	0.00149939	4.01329	4.22273	5.98785e-05	4.25773	4.68505	2.06517e-05	3.98903	4.1782	6.6344e-05	3.82656	3.88624	0.000129946	0.0938165	0.138024	0.0174068	0.0371593	0.0291069	0.0379434
11	24075348	KCNAB1	3.75084	3.75389	0.000176244	3.82866	3.88994	0.000128844	3.63608	3.5578	0.000276822	4.1633	4.50351	3.13683e-05	3.95049	4.10795	7.79913e-05	3.94759	4.10269	7.89432e-05	0.0778887	0.0546553	0.0358833	0.0296863	0.0331807	0.0400695
3	39600226	na	4.19951	4.57269	2.67492e-05	4.60295	5.38034	4.16543e-06	2.65386	2.09921	0.00795775	3.5397	3.39732	0.000400575	3.99902	4.1965	6.36057e-05	3.66222	3.602	0.000250035	0.034035	0.00987172	0.168498	0.0492766	0.0952957	0.037382
2	92023566	FAM65B	3.47943	3.29888	0.000502477	3.50242	3.33625	0.000461049	3.70473	3.67445	0.000211618	4.02055	4.23611	5.80619e-05	4.20664	4.58636	2.59201e-05	3.78955	3.82126	0.000150919	0.110657	0.0870109	0.0318149	0.0397258	0.0408564	0.0268072
8	29555585	CPXM2	2.32377	1.69599	0.0201379	2.96169	2.51435	0.00305952	5.49636	7.4115	3.877e-08	3.79453	3.82996	0.000147925	4.60174	5.3778	4.18984e-06	4.75607	5.70465	1.97403e-06	0.411117	0.184763	0.000389329	0.00608529	0.0603646	0.0114767
2	6491037	na	3.12246	2.7463	0.00179349	3.75463	3.76046	0.000173598	4.00184	4.20168	6.28521e-05	3.67704	3.62716	0.000235958	4.42902	5.02383	9.46604e-06	4.08692	4.35939	4.37133e-05	0.176702	0.0594873	0.0177139	0.0218591	0.0733305	0.0184969
5	6772659	FHL1	3.49884	3.33042	0.000467285	3.49361	3.32191	0.000476529	4.06202	4.31292	4.86496e-05	3.75278	3.75726	0.000174881	3.98189	4.16513	6.83703e-05	4.05086	4.29217	5.10301e-05	0.108391	0.0881254	0.016049	0.0235513	0.0649597	0.03836
15	7233245	ADAMTS2	2.84621	2.35416	0.0044243	2.54995	1.96763	0.0107738	4.33651	4.83935	1.4476e-05	4.47634	5.11957	7.59335e-06	4.27478	4.71822	1.91327e-05	3.44363	3.24112	0.000573959	0.234832	0.292335	0.00921241	0.0701585	0.0187759	0.0245443
14	380587	NUP210	3.10502	2.72063	0.00190269	3.70383	3.6729	0.000212372	4.03179	4.25685	5.53542e-05	3.79093	3.82366	0.000150084	4.37459	4.91486	1.21658e-05	3.91714	4.04767	8.96049e-05	0.180497	0.0638724	0.0169004	0.0315763	0.0607658	0.020768
20	2764521	ATP2A3	4.55864	5.28831	5.1486e-06	4.32596	4.81852	1.51871e-05	2.28215	1.6482	0.0224803	4.04472	4.28079	5.23858e-05	3.66245	3.60238	0.000249816	3.22436	2.89875	0.00126254	0.0134753	0.0181429	0.257508	0.0946548	0.0388022	0.0631927
10	14554424	LOC107208051	3.61703	3.52577	0.000298007	3.68991	3.6491	0.000224336	4.72937	5.64741	2.25212e-06	3.78856	3.81953	0.000151522	3.90367	4.02344	9.4746e-05	5.20561	6.71362	1.93364e-07	0.0948036	0.0651502	0.0039357	0.00206391	0.0610295	0.0424549
10	1800681	na	4.90519	6.02996	9.3335e-07	4.35733	4.88055	1.3166e-05	1.97869	1.32011	0.0478508	4.18172	4.53864	2.8931e-05	3.48625	3.30994	0.000489843	3.24166	2.92506	0.00118834	0.00540774	0.0169418	0.342086	0.0925962	0.0324213	0.0830445
22	3689856	CAMTA1	4.80006	5.79964	1.58622e-06	4.18546	4.54579	2.84587e-05	2.54668	1.96356	0.0108753	4.08531	4.35637	4.40179e-05	3.42947	3.21842	0.000604755	3.56227	3.43455	0.000367659	0.00743236	0.0266893	0.193519	0.0581413	0.0359697	0.0894304
3	93299905	na	3.02101	2.59872	0.00251931	2.74594	2.21942	0.00603371	4.12975	4.4399	3.63164e-05	4.30147	4.7704	1.69669e-05	4.29517	4.75806	1.7456e-05	3.51109	3.3504	0.000446272	0.197553	0.236711	0.0140626	0.0634194	0.0269904	0.0238435
20	2764434	ATP2A3	4.31559	4.79812	1.59175e-05	4.35484	4.8756	1.33167e-05	2.75962	2.23755	0.00578695	3.86202	3.94903	0.000112454	3.77834	3.80168	0.000157876	3.70407	3.67332	0.000212169	0.0265339	0.0170204	0.145924	0.0462546	0.0534237	0.0538421
10	5842697	na	3.10285	2.71746	0.00191665	4.01277	4.22177	6.00107e-05	3.93134	4.07327	8.44747e-05	2.83087	2.33327	0.00464222	3.70473	3.67446	0.000211612	4.62291	5.42205	3.78396e-06	0.180962	0.0401542	0.0194881	0.00791851	0.224538	0.0599643
4	1271239	na	3.53228	3.38512	0.000411987	4.0953	4.37507	4.21625e-05	3.37516	3.13211	0.00073772	4.66137	5.50291	3.14116e-06	5.10901	6.48965	3.23851e-07	3.18034	2.83238	0.00147101	0.104841	0.0331934	0.0535026	0.100584	0.0121064	0.00244508
1	83434651	TENM4	3.13077	2.75858	0.00174351	3.64481	3.57252	0.000267593	4.25825	4.68606	2.06033e-05	3.5163	3.35892	0.000437607	3.93305	4.07637	8.38742e-05	4.44633	5.05873	8.7351e-06	0.174865	0.0691178	0.0106964	0.0104431	0.0988887	0.0409847
19	7911059	na	3.76161	3.77257	0.000168823	3.77214	3.79087	0.000161856	3.79322	3.82767	0.000148706	3.67271	3.61981	0.000239988	4.08402	4.35395	4.42641e-05	3.93081	4.07232	8.46608e-05	0.0767562	0.0584088	0.0267412	0.0307303	0.0740278	0.0323528
3	92704412	ARHGEF10	3.37554	3.13271	0.000736706	3.93123	4.07308	8.45126e-05	3.40436	3.17837	0.000663184	3.73094	3.7195	0.000190768	4.05479	4.29948	5.0179e-05	3.80786	3.85333	0.000140175	0.126416	0.0469043	0.0512611	0.0383759	0.067301	0.0340773
2	92318917	MBP	3.98532	4.17142	6.73879e-05	3.48674	3.31073	0.000488952	3.48961	3.31541	0.000483719	3.96682	4.13764	7.28381e-05	3.64658	3.57551	0.000265758	3.85459	3.93583	0.000115922	0.0555135	0.088988	0.0449567	0.0354592	0.0453091	0.0646576
16	11196710	ELFN1	3.72554	3.71019	0.000194899	3.75891	3.76789	0.000170653	3.40056	3.17232	0.000672486	3.92943	4.06983	8.51475e-05	3.93928	4.08765	8.17249e-05	3.73462	3.72585	0.000187999	0.0804743	0.0592272	0.0515568	0.0439657	0.0483172	0.0406541
8	26434822	GFRA1	4.0884	4.36216	4.34351e-05	4.16393	4.50472	3.12812e-05	2.91943	2.4551	0.0035067	3.62219	3.53445	0.000292114	3.77275	3.79195	0.000161455	3.70493	3.6748	0.000211448	0.0446409	0.0281285	0.116091	0.0461908	0.0821929	0.0543263
27	85503	na	3.55697	3.42578	0.00037516	3.81804	3.87123	0.000134515	3.64625	3.57496	0.000266095	3.42388	3.20948	0.000617339	4.12553	4.43193	3.69888e-05	3.88578	3.99139	0.000102003	0.102067	0.0553911	0.0352928	0.0335202	0.114224	0.030398
2	1950924	WNT3A	4.36573	4.89722	1.26701e-05	4.37824	4.92212	1.1964e-05	2.83629	2.34065	0.00456403	3.26969	2.96793	0.00107664	3.35573	3.10152	0.000791547	4.08221	4.35057	4.46095e-05	0.0233017	0.0162748	0.131286	0.0220814	0.141728	0.0980024
9	4872678	DUSP19	3.81279	3.86198	0.000137409	3.21974	2.89175	0.00128307	3.61297	3.51897	0.000302713	3.97616	4.15467	7.00381e-05	3.87143	3.96577	0.0001082	3.58442	3.4713	0.000337828	0.0716358	0.129072	0.0372039	0.055994	0.0445416	0.0454522
4	54541217	na	2.79613	2.28636	0.00517183	2.88341	2.40518	0.00393391	4.52662	5.22232	5.99344e-06	3.55193	3.41747	0.000382412	3.85416	3.93506	0.000116129	4.30775	4.78272	1.64922e-05	0.248311	0.202571	0.00589842	0.0132016	0.0933913	0.0470428
19	2625245	na	3.4608	3.26875	0.000538579	3.27776	2.98033	0.00104633	3.74838	3.74963	0.000177978	4.47517	5.11719	7.635e-06	4.1493	4.47691	3.33493e-05	3.54708	3.40947	0.000389521	0.112776	0.117155	0.0293052	0.0596877	0.0188334	0.0292209
26	175213	LOC107214570	3.12083	2.74391	0.0018034	3.63718	3.55966	0.000275638	3.64445	3.57193	0.000267961	3.50966	3.34807	0.000448672	3.97103	4.14531	7.15625e-05	3.9117	4.03787	9.16485e-05	0.177058	0.0697609	0.0353975	0.0319118	0.0998934	0.0389637
3	107202050	na	2.35156	1.72827	0.018695	2.70133	2.16075	0.00690633	5.65389	7.80451	1.56853e-08	3.25193	2.94073	0.00114623	3.99004	4.18006	6.60609e-05	5.29626	6.92738	1.18201e-07	0.400076	0.248388	0.00032893	0.00206391	0.144612	0.0379028
4	3243635	na	3.60136	3.49954	0.000316561	3.47655	3.29422	0.000507906	3.63576	3.55726	0.000277167	4.544	5.25808	5.51975e-06	4.3387	4.84368	1.43326e-05	3.48064	3.30084	0.000500213	0.0967662	0.0903107	0.0359019	0.0665165	0.0159797	0.0221536
6	68955817	na	2.69622	2.15408	0.00701321	3.31389	3.03617	0.000920084	4.25182	4.67358	2.12043e-05	3.36263	3.11236	0.000772048	3.86572	3.95561	0.000110762	4.16992	4.51612	3.04705e-05	0.276399	0.110031	0.010813	0.0179497	0.12556	0.0459788
15	5962171	na	3.65713	3.59337	0.000255051	2.88701	2.41013	0.00388924	3.54648	3.40848	0.000390409	4.00386	4.20539	6.23171e-05	2.92469	2.46243	0.00344799	3.80384	3.84627	0.000142472	0.0895827	0.201746	0.041422	0.0386515	0.0422424	0.181181
19	10653045	na	3.26059	2.95397	0.00111181	3.57678	3.45861	0.000347852	3.6117	3.51685	0.000304192	3.44302	3.24014	0.000575254	3.83922	3.90859	0.000123428	3.83184	3.89555	0.000127189	0.14761	0.0772266	0.0372753	0.0368428	0.11058	0.04841
12	17634280	LOC107209329	2.87364	2.39171	0.00405775	3.15234	2.79057	0.00161968	4.69671	5.57776	2.64387e-06	3.31736	3.04156	0.000908734	3.82807	3.8889	0.000129153	4.58759	5.34835	4.48388e-06	0.227972	0.142374	0.00426944	0.0083466	0.133617	0.049423
6	6049393	FRMD4A	2.10091	1.44796	0.0356487	2.61228	2.04605	0.00899396	5.66683	7.83724	1.45465e-08	3.1683	2.81436	0.00153334	3.87754	3.97668	0.000105517	5.24815	6.81351	1.53635e-07	0.49722	0.271917	0.00032893	0.00206391	0.1571	0.0448869
2	127635352	CDH17	3.06631	2.6641	0.00216722	3.21307	2.88165	0.00131325	3.63365	3.55371	0.000279439	4.02732	4.24859	5.64164e-05	4.24965	4.66937	2.14105e-05	3.28847	2.99683	0.00100733	0.188618	0.130419	0.0360233	0.0870179	0.0402657	0.0254228
19	2625296	na	3.28373	2.98951	0.00102444	2.99615	2.56319	0.00273409	3.62066	3.53187	0.000293851	4.63059	5.43815	3.64625e-06	4.18365	4.54232	2.86869e-05	3.04644	2.63532	0.00231571	0.143531	0.176979	0.0367676	0.120647	0.0131384	0.0276493
10	8928441	SLC35D1	2.80454	2.29767	0.00503886	2.76166	2.24027	0.00575077	3.52851	3.37892	0.000417907	3.95784	4.12131	7.56296e-05	3.97119	4.14561	7.15139e-05	3.08392	2.68975	0.00204293	0.246105	0.232904	0.0425635	0.11403	0.0460436	0.0389453
14	5837351	na	4.00951	4.21577	6.08453e-05	3.79255	3.8265	0.000149109	3.12711	2.75318	0.00176531	4.11325	4.40879	3.90132e-05	4.31898	4.80479	1.5675e-05	3.15068	2.7881	0.00162891	0.0529967	0.0571004	0.0819182	0.104524	0.035029	0.0229467
9	15091250	OSBPL6	3.80138	3.84197	0.000143891	4.3208	4.80836	1.55468e-05	3.2791	2.98238	0.0010414	3.90431	4.02459	9.4495e-05	4.55133	5.27322	5.33066e-06	3.57621	3.45766	0.000348606	0.0725493	0.0183422	0.0623076	0.0567932	0.0502826	0.0134077
2	269614	LOC107200261	3.93855	4.08631	8.19769e-05	4.54169	5.25333	5.58048e-06	2.86967	2.38626	0.00410899	3.04225	2.62927	0.00234819	3.74236	3.73921	0.000182303	4.06014	4.30942	4.90434e-05	0.060249	0.0113598	0.125258	0.0231182	0.178925	0.0569079
14	18375559	na	3.90387	4.0238	9.46676e-05	4.15813	4.49368	3.2086e-05	2.50645	1.91381	0.0121951	3.77348	3.79321	0.000160988	4.19299	4.5602	2.75297e-05	2.98257	2.54388	0.00285838	0.0636089	0.0285175	0.20246	0.132214	0.0626994	0.0272173
3	110449311	PINX1	3.76761	3.78299	0.000164818	3.59953	3.4965	0.000318789	4.06829	4.3246	4.73587e-05	3.8692	3.9618	0.000109194	3.69034	3.64985	0.000223951	4.51281	5.19399	6.39752e-06	0.0761174	0.0741313	0.0158691	0.00943064	0.0529043	0.0610887
10	8486823	na	3.84664	3.92172	0.000119751	3.7872	3.81715	0.000152351	2.5507	1.96857	0.0107506	3.90957	4.03405	9.24589e-05	3.84902	3.92594	0.000118592	2.94147	2.48591	0.00326655	0.0688003	0.0574482	0.192612	0.139515	0.0498854	0.0475141
17	3978207	SSH1	4.00422	4.20605	6.22227e-05	3.93743	4.08429	8.23585e-05	1.54442	0.911909	0.122487	4.11539	4.41282	3.86528e-05	3.66731	3.61064	0.000245111	2.16109	1.51303	0.030688	0.0535502	0.0464046	0.478424	0.347274	0.0349666	0.062833
12	11334760	na	3.79978	3.83916	0.000144824	3.52383	3.37124	0.00042536	4.83954	5.88559	1.3014e-06	3.77758	3.80036	0.000158358	3.73566	3.72763	0.000187227	5.32248	6.98987	1.0236e-07	0.0726758	0.0842585	0.003088	0.00206391	0.0622466	0.057464
1	63382623	na	3.76946	3.78621	0.000163604	3.85495	3.93647	0.000115753	3.73232	3.72188	0.000189722	3.39834	3.1688	0.000677959	3.41476	3.19492	0.000638381	4.58597	5.34497	4.51884e-06	0.0759198	0.0527748	0.0302163	0.00836551	0.119019	0.0912112
17	6146466	na	3.12852	2.75526	0.00175689	2.94423	2.48978	0.00323755	4.06069	4.31045	4.89275e-05	3.75486	3.76085	0.000173439	3.74164	3.73796	0.000182826	3.95348	4.11338	7.70236e-05	0.175363	0.188596	0.016087	0.0293188	0.0647349	0.0569678
2	45215505	na	3.69986	3.66611	0.000215719	4.76651	5.72712	1.87447e-06	2.43901	1.83187	0.0147274	2.60288	2.03412	0.00924446	3.78349	3.81067	0.000154642	3.77032	3.78771	0.000163038	0.0837488	0.0062747	0.218107	0.0412241	0.290317	0.0533932
1	64009208	na	3.65677	3.59275	0.000255417	4.14415	4.46715	3.41076e-05	2.51121	1.91967	0.0120318	3.79653	3.83346	0.000146737	4.15588	4.4894	3.24037e-05	2.97041	2.52665	0.00297406	0.0896318	0.0294557	0.201412	0.134403	0.0601411	0.0289359
4	18645918	UNC5C	1.8891	1.23005	0.058878	2.07977	1.42543	0.0375463	4.56908	5.30992	4.8987e-06	3.63971	3.56392	0.000272947	3.80943	3.85608	0.000139289	3.8532	3.93336	0.000116585	0.569798	0.458412	0.00552197	0.0355449	0.0793628	0.0511005
2	92318990	MBP	3.45024	3.25174	0.000560088	3.32648	3.05576	0.000879506	3.92335	4.05886	8.73252e-05	3.70304	3.67155	0.000213034	3.73247	3.72213	0.000189612	4.0696	4.32703	4.70949e-05	0.113942	0.108448	0.0196751	0.022675	0.0702126	0.0577268
1	92760411	ILDR1	4.42339	5.0125	9.7163e-06	4.37162	4.90894	1.23328e-05	2.14042	1.49052	0.0323208	3.75146	3.75497	0.000175806	3.65407	3.58819	0.000258111	3.25923	2.95189	0.00111714	0.0197795	0.0164874	0.295936	0.0904895	0.0651028	0.0638526
4	23157066	PLA2G12A	2.4035	1.78944	0.016239	3.74901	3.75072	0.000177534	3.68058	3.6332	0.000232704	2.41753	1.80615	0.0156262	3.7178	3.69688	0.000200966	4.06102	4.31107	4.88578e-05	0.378613	0.0598249	0.0332658	0.0230767	0.354685	0.0589215
7	44403121	KCNK10	3.23839	2.92007	0.00120208	3.79835	3.83665	0.000145663	4.03961	4.27132	5.35397e-05	3.27958	2.98313	0.0010396	3.59724	3.49266	0.000321617	4.50752	5.18316	6.55903e-06	0.151744	0.0567188	0.0166828	0.00950362	0.140088	0.070374
7	3347031	ANO3	4.0972	4.37864	4.18177e-05	3.68976	3.64885	0.000224465	3.31634	3.03999	0.000912037	3.70268	3.67095	0.000213331	3.22068	2.89317	0.00127889	4.14112	4.46142	3.45609e-05	0.0437094	0.0651635	0.0587419	0.0192981	0.0702489	0.119036
17	4766202	na	3.09795	2.71027	0.00194864	2.86198	2.37572	0.00421	3.9227	4.05769	8.75614e-05	3.86238	3.94966	0.000112289	3.61468	3.52184	0.000300719	3.73624	3.72863	0.000186796	0.182011	0.207555	0.0196902	0.043843	0.0533979	0.0683753
2	102089159	na	3.95084	4.10859	7.78766e-05	3.41399	3.19369	0.000640197	2.12777	1.47683	0.0333559	4.12154	4.42441	3.76345e-05	3.93333	4.07688	8.37764e-05	2.2033	1.55951	0.0275737	0.0590245	0.098186	0.29941	0.332566	0.0347314	0.0409699
18	4380305	MED27	1.87133	1.21255	0.0612992	2.02433	1.36718	0.0429359	4.5635	5.29837	5.03072e-06	3.85663	3.93945	0.00011496	4.02054	4.23609	5.80649e-05	3.4764	3.29397	0.000508195	0.575432	0.478848	0.00557307	0.0669413	0.0538093	0.0361392
2	98362756	LDLRAD4	3.52691	3.3763	0.000420432	3.72348	3.70664	0.000196497	2.78932	2.27721	0.00528194	4.02111	4.23714	5.79243e-05	4.03899	4.27017	5.36828e-05	2.95854	2.50991	0.00309095	0.105427	0.0620294	0.139887	0.136516	0.0407878	0.0350355
30	1892547	na	2.7755	2.25872	0.00551162	2.87945	2.39971	0.00398373	3.78091	3.80616	0.000156256	3.78429	3.81206	0.000154149	4.10093	4.38565	4.11485e-05	3.46622	3.2775	0.000527838	0.253623	0.203477	0.0274467	0.0679534	0.0615043	0.0315521
9	36136256	NEB	4.22815	4.6278	2.35616e-05	3.60455	3.50487	0.000312698	2.07408	1.41939	0.038072	4.17262	4.52127	3.01116e-05	3.61837	3.52803	0.000296463	2.61351	2.04761	0.00896171	0.0322239	0.0734514	0.314046	0.210602	0.0327972	0.067949
1	32650428	CYFIP1	3.11038	2.72851	0.0018685	3.15954	2.8013	0.00158016	3.76541	3.77918	0.000166274	3.51796	3.36163	0.000434881	3.70183	3.66948	0.00021405	3.76769	3.78314	0.000164762	0.179339	0.140989	0.0283337	0.0414277	0.0986365	0.0601933
16	14159582	CACNA1H	2.36244	1.741	0.0181551	2.08216	1.42797	0.0373277	4.5239	5.21674	6.07098e-06	3.68606	3.64254	0.000227748	3.52456	3.37244	0.000424189	3.84917	3.92622	0.000118518	0.395666	0.457501	0.0059215	0.0357916	0.0719352	0.0788437
5	6132364	na	3.60639	3.50796	0.000310486	3.03197	2.61446	0.00242964	4.07911	4.34479	4.52078e-05	3.57438	3.45463	0.000351053	3.18084	2.83313	0.0014685	4.40141	4.96838	1.07552e-05	0.0961408	0.16861	0.0155564	0.0110791	0.0898536	0.126486
5	6132367	na	3.6087	3.51182	0.000307736	3.01512	2.59027	0.00256881	4.07727	4.34134	4.55679e-05	3.57102	3.44905	0.000355593	3.19089	2.84822	0.00141834	4.39007	4.94571	1.13315e-05	0.0958522	0.17258	0.0156099	0.0112295	0.0903866	0.124626
9	2344251	na	2.01385	1.3563	0.0440249	2.0703	1.41539	0.0384245	4.53845	5.24664	5.66706e-06	3.4982	3.32937	0.000468412	3.67961	3.63155	0.000233587	3.73294	3.72295	0.000189258	0.527603	0.462002	0.00579658	0.0440931	0.101614	0.06191
15	11327638	na	3.67244	3.61934	0.00024025	4.46035	5.0871	8.18276e-06	2.48371	1.88599	0.0130021	3.49922	3.33104	0.000466617	4.2016	4.57669	2.65036e-05	3.14875	2.78524	0.00163969	0.0875227	0.0135705	0.207664	0.104776	0.101461	0.0269653
19	1589777	na	3.47191	3.2867	0.000516775	3.39555	3.16436	0.00068492	3.65651	3.59231	0.000255676	3.5693	3.4462	0.00035793	3.59859	3.49492	0.000319946	3.93815	4.0856	8.21107e-05	0.111522	0.10038	0.0346925	0.0302738	0.0906582	0.0702197
23	3280841	na	3.27193	2.97136	0.00106817	3.92692	4.06529	8.60414e-05	3.34549	3.08546	0.000821363	3.51127	3.35069	0.000445974	4.1675	4.51151	3.07958e-05	3.65054	3.58221	0.000261691	0.145628	0.04725	0.0559896	0.0500934	0.0996511	0.0284033
20	4241120	na	2.07083	1.41596	0.0383744	2.24147	1.60214	0.0249956	4.49054	5.14848	7.10422e-06	3.47727	3.29538	0.000506542	3.66483	3.60642	0.0002475	3.82356	3.88095	0.000131538	0.507868	0.395156	0.00620749	0.0373384	0.1047	0.0630168
14	13603456	SYNPR	4.05277	4.29571	5.06157e-05	4.53376	5.23701	5.7942e-06	2.02881	1.37184	0.0424777	3.34816	3.08964	0.000813508	3.78475	3.81286	0.000153864	3.07184	2.67214	0.00212744	0.0484264	0.0115504	0.326923	0.116179	0.128147	0.0532835
2	115305099	NKAIN3	3.54151	3.40029	0.000397845	3.3631	3.1131	0.000770732	3.56056	3.43173	0.000370059	3.84716	3.92265	0.000119495	3.56381	3.4371	0.000365512	3.82482	3.88317	0.000130866	0.103819	0.104088	0.040514	0.0372631	0.0546247	0.0743396
2	115305098	NKAIN3	3.54946	3.41339	0.00038602	3.29002	2.99923	0.00100179	3.52381	3.37121	0.000425389	3.83604	3.90297	0.000125034	3.56275	3.43535	0.000366985	3.80087	3.84107	0.000144189	0.102924	0.114624	0.0428585	0.0388542	0.0556859	0.074463
9	4170462	CPS1	2.94702	2.49369	0.00320853	2.97338	2.53085	0.00294543	4.07682	4.34051	4.56556e-05	3.43033	3.2198	0.00060284	3.67809	3.62896	0.000234987	3.90197	4.0204	9.54122e-05	0.213183	0.182156	0.0156229	0.0325091	0.113	0.0620254
2	144528918	na	3.50178	3.3352	0.000462169	3.94193	4.09244	8.08278e-05	2.045	1.38876	0.0408546	3.60201	3.50063	0.00031577	4.11499	4.41207	3.87199e-05	2.39871	1.78376	0.0164529	0.108089	0.0460402	0.322001	0.27059	0.0854434	0.0308957
9	36233876	CACNB4	3.49253	3.32014	0.000478474	3.07758	2.6805	0.00208688	3.60121	3.4993	0.000316736	3.80752	3.85273	0.000140369	3.33528	3.0695	0.000852128	3.77091	3.78874	0.000162654	0.109126	0.157631	0.0378636	0.0411784	0.0589093	0.100462
25	4872882	FEZ1	2.06218	1.40681	0.039191	2.28894	1.65594	0.022083	4.93379	6.0934	8.06499e-07	3.3329	3.06578	0.000859455	3.71351	3.6895	0.000204408	4.25293	4.67573	2.10993e-05	0.51085	0.379179	0.00247968	0.0150121	0.130864	0.0592665
7	61246703	na	4.25171	4.67337	2.12145e-05	4.69283	5.56952	2.69453e-06	2.17626	1.52966	0.0295355	3.43431	3.22617	0.000594062	3.6097	3.5135	0.000306547	3.42496	3.2112	0.000614894	0.0307069	0.00774886	0.286086	0.0719372	0.112243	0.0689483
20	573237	TYW1	3.08625	2.69315	0.002027	3.47462	3.29108	0.000511584	4.23337	4.63787	2.30214e-05	3.04436	2.63232	0.00233173	3.56447	3.43819	0.000364593	4.56292	5.29716	5.04481e-06	0.184488	0.0905634	0.0111418	0.00870285	0.178591	0.0742623
1	92760319	ILDR1	4.11261	4.4076	3.91204e-05	4.09026	4.36564	4.30883e-05	2.17013	1.52292	0.0299968	3.51393	3.35503	0.000441537	3.52431	3.37204	0.000424582	3.08942	2.69779	0.00200544	0.0420834	0.0336033	0.287738	0.113146	0.0992489	0.0788712
3	107058578	na	2.14444	1.49488	0.0319977	2.33469	1.70864	0.0195595	4.97952	6.19556	6.37438e-07	3.49798	3.32902	0.000468795	3.53397	3.38789	0.000409365	4.36511	4.89599	1.27061e-05	0.481018	0.363389	0.00222791	0.0115459	0.101647	0.0777807
2	3626	ELP6	3.50091	3.33379	0.00046367	3.02448	2.60369	0.00249065	3.52909	3.37988	0.000416985	4.19484	4.56373	2.7307e-05	3.7815	3.8072	0.000155883	3.45855	3.26512	0.000543096	0.108178	0.170382	0.0425267	0.0687084	0.0318842	0.0535668
6	3912607	na	3.54229	3.40157	0.000396672	3.50805	3.34544	0.000451397	3.52004	3.36504	0.000431481	3.22024	2.89251	0.00128081	3.04028	2.62643	0.00236356	4.29598	4.75964	1.73923e-05	0.103732	0.0862925	0.043094	0.0135901	0.14956	0.155309
3	110345687	XKR6	2.80084	2.29268	0.00509701	2.43997	1.83302	0.0146885	3.8346	3.90042	0.000125769	3.93791	4.08515	8.21954e-05	3.50315	3.33745	0.000459782	3.50907	3.3471	0.000449681	0.247079	0.327382	0.0243762	0.0636277	0.0476566	0.0812166
5	16004653	F8	2.97589	2.53441	0.00292142	2.98568	2.5483	0.00282944	3.92182	4.0561	8.78821e-05	3.57397	3.45393	0.000351615	3.42059	3.20422	0.000624854	3.95701	4.1198	7.58934e-05	0.206896	0.179373	0.0197106	0.0290981	0.08992	0.0905095
14	9448118	LOC107210315	3.80269	3.84426	0.000143133	3.93755	4.0845	8.23192e-05	2.7023	2.16203	0.00688607	3.06609	2.66379	0.00216876	3.32053	3.0465	0.000898454	3.65241	3.58537	0.000259794	0.0724456	0.0463954	0.157394	0.0499636	0.175084	0.102731
2	113444066	na	3.43925	3.23409	0.000583326	3.91003	4.03487	9.22854e-05	2.15015	1.5011	0.0315431	3.51676	3.35967	0.000436843	3.9075	4.03032	9.32576e-05	2.68105	2.13436	0.00733913	0.115393	0.0485904	0.293233	0.19425	0.0988182	0.0422781
22	2431116	DISP3	2.24731	1.60871	0.0246202	2.91838	2.45364	0.00351851	3.80158	3.84231	0.000143776	3.36492	3.11597	0.000765656	3.88673	3.99308	0.000101605	3.57628	3.45777	0.000348523	0.440356	0.194454	0.0262621	0.0567872	0.125147	0.0440366
11	24431599	na	2.48714	1.89017	0.0128775	3.28519	2.99177	0.00101914	3.655	3.58975	0.000257187	3.0538	2.64596	0.00225964	3.65602	3.59148	0.000256162	3.71787	3.69699	0.000200913	0.34673	0.115612	0.0347813	0.0452285	0.177085	0.0637002
11	24431605	na	2.52529	1.93703	0.0115602	3.29388	3.00517	0.000988156	3.64401	3.57118	0.000268423	3.07459	2.67615	0.00210792	3.65493	3.58964	0.000257252	3.79176	3.82511	0.000149584	0.333238	0.113882	0.0354233	0.0395532	0.173676	0.0637856
19	8139704	na	3.57997	3.46391	0.000343631	3.34993	3.09241	0.000808324	3.32815	3.05836	0.000874262	4.08679	4.35914	4.37386e-05	4.09422	4.37306	4.23584e-05	3.31875	3.04373	0.000904206	0.099369	0.105535	0.0576022	0.0833189	0.035918	0.0318871
14	18851649	na	2.9862	2.54903	0.0028247	3.26094	2.9545	0.00111045	3.50189	3.33539	0.000461964	3.40984	3.18708	0.000650009	3.85575	3.93789	0.000115376	3.50147	3.3347	0.000462702	0.204587	0.120641	0.0442133	0.0644069	0.116871	0.0468967
11	24431584	na	2.47988	1.88132	0.0131426	3.26343	2.95832	0.00110072	3.64395	3.57108	0.000268487	3.0606	2.65582	0.00220891	3.65637	3.59208	0.000255813	3.7839	3.81138	0.000154391	0.349367	0.120125	0.0354269	0.0401675	0.175983	0.0636727
2	2206362	OBSCN	2.00003	1.34202	0.0454971	2.0003	1.3423	0.0454678	4.60385	5.3822	4.14761e-06	3.37073	3.12512	0.000749687	3.44884	3.2495	0.000562995	3.90971	4.0343	9.24063e-05	0.532492	0.487275	0.00519336	0.0320341	0.124095	0.0870375
8	32208338	TCERG1L	2.26276	1.62616	0.0236506	2.99989	2.56852	0.00270073	5.05575	6.36784	4.28705e-07	2.88077	2.40154	0.003967	3.81588	3.86742	0.000135699	4.85719	5.92423	1.19061e-06	0.434474	0.176117	0.00183161	0.00461538	0.212133	0.0505224
1	1248805	na	2.15069	1.50168	0.0315005	2.99165	2.55677	0.00277478	4.61001	5.39507	4.02652e-06	3.08694	2.69415	0.0020223	3.71376	3.68994	0.000204201	4.36785	4.90143	1.25478e-05	0.478614	0.178013	0.00513344	0.0115122	0.171593	0.059246
1	1248798	na	2.15457	1.50591	0.0311954	2.95714	2.50792	0.00310512	4.59224	5.35803	4.38504e-06	3.08466	2.69083	0.00203784	3.71069	3.68467	0.000206695	4.44207	5.05014	8.90961e-06	0.477114	0.185772	0.00530484	0.010506	0.17198	0.0594915
20	4342297	na	2.39526	1.77967	0.0166087	2.93664	2.47914	0.00331786	3.97504	4.15262	7.03682e-05	3.20631	2.87144	0.00134448	3.57939	3.46295	0.000344393	3.89104	4.00081	9.98141e-05	0.382087	0.190237	0.0184134	0.0331887	0.151653	0.0725034
30	1670303	DOT1L	2.67519	2.12676	0.00746867	1.68689	1.03799	0.0916244	4.31118	4.78946	1.62383e-05	4.17539	4.52655	2.97474e-05	3.35986	3.108	0.000779825	3.39679	3.16633	0.000681819	0.282428	0.586589	0.0097037	0.0745378	0.0326743	0.0975474
7	52334892	KLC1	2.30939	1.6794	0.0209217	2.91122	2.44368	0.00360015	4.01807	4.23154	5.86757e-05	3.00302	2.57298	0.00267315	3.75283	3.75734	0.000174848	3.85809	3.94204	0.000114278	0.416698	0.196106	0.0172769	0.0352443	0.186959	0.0560287
4	17126391	na	2.00526	1.34742	0.0449349	2.41327	1.80106	0.0158102	4.74088	5.67204	2.12795e-06	3.09724	2.70923	0.00195331	3.61977	3.53037	0.000294869	4.23088	4.63306	2.32775e-05	0.530652	0.336325	0.00385125	0.015735	0.169822	0.0677875
1	59946981	na	2.73504	2.20501	0.00623725	3.19309	2.85153	0.00140759	3.92554	4.06282	8.65336e-05	2.91845	2.45374	0.00351774	3.52249	3.36905	0.000427513	4.18793	4.5505	2.81516e-05	0.264914	0.134418	0.019624	0.0171174	0.204667	0.0790757
15	14330795	na	2.66293	2.1109	0.00774632	3.1244	2.74917	0.0017817	3.57078	3.44865	0.000355916	3.14229	2.77565	0.0016763	3.56477	3.43869	0.000364173	3.78398	3.81151	0.000154343	0.28587	0.147648	0.039848	0.0401614	0.161736	0.0742269
15	2298374	na	2.64546	2.08842	0.00815801	3.18415	2.83809	0.00145181	4.07416	4.33553	4.61816e-05	3.24947	2.93696	0.00115622	3.44602	3.24497	0.000568898	4.41175	4.98911	1.0254e-05	0.290679	0.136188	0.0157	0.0109383	0.145007	0.0873889
1	88649501	na	2.33048	1.70376	0.0197808	3.26532	2.96122	0.0010934	4.04426	4.27993	5.24889e-05	2.49722	1.9025	0.012517	3.41864	3.20111	0.00062935	4.20227	4.57799	2.64247e-05	0.40848	0.119734	0.0165526	0.0166606	0.32793	0.0907449
9	35453219	ACVR2A	3.5783	3.46113	0.000345838	3.08226	2.68733	0.00205434	3.09371	2.70405	0.00197673	4.45735	5.08103	8.29798e-06	3.91899	4.051	8.89191e-05	2.91086	2.44317	0.00360435	0.0995689	0.156498	0.0868372	0.144762	0.0195565	0.0416966
29	2391323	na	3.16085	2.80325	0.00157309	3.21739	2.8882	0.00129361	4.3427	4.85157	1.40744e-05	3.0959	2.70726	0.00196217	3.44435	3.24228	0.00057243	4.59552	5.36485	4.31665e-06	0.168075	0.129546	0.00909139	0.00825315	0.170054	0.087597
11	24330286	na	2.61995	2.05579	0.00879439	2.4362	1.8285	0.0148423	3.76642	3.78092	0.000165606	3.34385	3.08289	0.000826253	3.30238	3.01833	0.000958679	3.6779	3.62863	0.000235162	0.299323	0.328654	0.0282762	0.0481615	0.12891	0.105628
13	4091210	na	3.19211	2.85006	0.00141235	3.36816	3.12107	0.000756711	3.51559	3.35775	0.000438783	3.01586	2.59134	0.0025625	3.27667	2.97864	0.0010504	4.03575	4.26418	5.44281e-05	0.160804	0.103523	0.0433709	0.0242515	0.184374	0.109656
1	36344964	na	2.79612	2.28634	0.00517203	3.04426	2.63217	0.00233254	3.49928	3.33113	0.000466524	3.36983	3.1237	0.00075214	3.27053	2.96921	0.00107347	3.80036	3.84018	0.000144485	0.248315	0.165681	0.0443728	0.0388888	0.124258	0.110603
1	3223693	na	1.15094	0.602479	0.249759	1.73614	1.08334	0.0825383	4.64479	5.46798	3.40423e-06	3.14902	2.78563	0.00163821	3.89851	4.01419	9.67857e-05	3.46657	3.27807	0.000527148	0.790878	0.568101	0.00479114	0.0679186	0.160483	0.0429474
15	591812	na	2.98114	2.54185	0.00287179	3.95531	4.11671	7.64347e-05	3.04947	2.6397	0.00229245	3.10095	2.71467	0.00192899	3.98558	4.17188	6.73158e-05	3.51376	3.35477	0.000441807	0.205724	0.0449485	0.0939066	0.0631439	0.169177	0.0381439
6	54179608	TMTC1	2.88552	2.40807	0.00390774	3.16535	2.80995	0.00154899	3.79086	3.82355	0.000150124	2.83967	2.34524	0.00451608	3.43791	3.23193	0.000586227	4.01485	4.2256	5.94839e-05	0.225669	0.139867	0.0268762	0.0254914	0.222279	0.0883949
5	9107560	SLC25A43	2.51543	1.92486	0.0118887	3.17008	2.81703	0.00152395	4.65886	5.49762	3.17963e-06	2.61983	2.05565	0.0087973	3.39722	3.16701	0.000680747	5.10545	6.48148	3.30006e-07	0.336731	0.138945	0.00465154	0.00206391	0.285665	0.0932904
14	3566018	DAG1	2.58415	2.01046	0.009762	2.9293	2.46887	0.00339731	3.88801	3.99538	0.000101068	3.0799	2.68388	0.0020707	3.48373	3.30585	0.000494481	3.88315	3.98669	0.000103112	0.312084	0.19191	0.0214662	0.0336852	0.172785	0.0833135
18	4994476	NCS1	3.33455	3.06835	0.00085437	3.22692	2.90264	0.00125128	1.78362	1.12792	0.0744861	4.29035	4.74862	1.78392e-05	4.22904	4.62951	2.34688e-05	1.47656	0.854515	0.139793	0.134151	0.127614	0.402227	0.561284	0.027493	0.0261165
6	23586936	na	2.53815	1.95296	0.0111439	2.60142	2.03227	0.00928382	3.81675	3.86895	0.000135223	3.23583	2.91618	0.00121288	3.3088	3.02827	0.000936975	3.70772	3.67958	0.000209134	0.32863	0.275431	0.0253942	0.0459844	0.147158	0.104608
16	2705190	AXIN1	2.43455	1.82652	0.0149102	2.71965	2.18474	0.00653519	4.32175	4.81024	1.54796e-05	3.0214	2.59927	0.00251608	3.52112	3.36681	0.000429729	4.10887	4.40055	3.97607e-05	0.365367	0.243273	0.00949973	0.0208218	0.183245	0.0792292
2	136621865	na	3.27755	2.98001	0.00104711	3.92111	4.05482	8.81421e-05	2.66254	2.1104	0.00775524	2.61854	2.05401	0.00883065	3.25844	2.95067	0.00112028	3.71004	3.68356	0.000207226	0.144632	0.0477133	0.166463	0.0458121	0.286013	0.112451
9	23799085	ARHGAP15	3.3788	3.13785	0.000728029	3.92359	4.05928	8.72403e-05	3.12805	2.75456	0.00175972	2.5052	1.91228	0.0122382	3.08183	2.6867	0.0020573	4.27303	4.71482	1.92833e-05	0.125871	0.047516	0.0817806	0.0143487	0.325205	0.146059
17	13060714	RTN4R	3.12329	2.74753	0.00178842	4.10378	4.39098	4.06461e-05	2.76289	2.2419	0.00572924	3.0621	2.65799	0.00219793	3.94077	4.09033	8.12205e-05	3.34221	3.08033	0.000831139	0.176519	0.0325048	0.145256	0.0804143	0.175739	0.0405773
8	1392952	na	2.60165	2.03256	0.00927766	3.1505	2.78783	0.00162992	3.48231	3.30356	0.000497101	2.89943	2.42731	0.00373842	3.29923	3.01345	0.000969498	3.7002	3.66669	0.000215433	0.305896	0.142726	0.045393	0.0465402	0.208492	0.106126
18	8831407	CACNA1B	3.02899	2.61017	0.00245373	2.61356	2.04767	0.00896043	3.76663	3.78129	0.000165467	3.38265	3.14393	0.000717912	2.96231	2.51521	0.00305341	3.82746	3.88783	0.00012947	0.196026	0.271577	0.0282642	0.0371052	0.12192	0.172824
1	9427523	na	2.34382	1.71925	0.0190876	2.59347	2.02222	0.00950127	3.89644	4.01047	9.76184e-05	3.15482	2.79427	0.00160596	3.2519	2.94067	0.00114638	3.71477	3.69167	0.000203389	0.403184	0.278092	0.0210252	0.0454599	0.159392	0.113454
1	86089292	TSPAN9	2.9426	2.4875	0.00325465	2.28152	1.64747	0.0225178	3.70005	3.66644	0.000215555	3.43877	3.23332	0.000584359	2.55749	1.97703	0.0105432	3.83548	3.90199	0.000125317	0.214121	0.381661	0.0320971	0.0366232	0.111392	0.273191
1	92577894	QTRTD1	2.26036	1.62345	0.0237987	2.90763	2.43869	0.00364178	4.05239	4.29501	5.06981e-05	2.56674	1.9886	0.0102661	3.47098	3.28521	0.000518555	4.07497	4.33705	4.60201e-05	0.435365	0.196946	0.0163233	0.0224223	0.303453	0.0846582
3	93763613	na	4.27301	4.71479	1.92848e-05	4.60654	5.38782	4.09433e-06	1.1472	0.59981	0.251299	3.03027	2.61201	0.00244336	3.34626	3.08667	0.000819094	2.58908	2.01668	0.00962331	0.0293203	0.00978643	0.609614	0.216998	0.18142	0.099036
12	16523152	IGF1R	3.21818	2.88939	0.00129005	3.10522	2.72093	0.0019014	3.45528	3.25986	0.000549718	3.15333	2.79205	0.00161419	3.12441	2.74919	0.0017816	3.82423	3.88212	0.000131184	0.155699	0.151322	0.0472195	0.0372988	0.159673	0.136695
18	2507740	QSOX2	1.84327	1.18515	0.06529	2.55822	1.97795	0.0105208	4.79373	5.78593	1.63707e-06	2.73194	2.20092	0.00629618	3.58725	3.47601	0.000334184	4.40469	4.97496	1.05935e-05	0.585198	0.289671	0.0034488	0.0110348	0.253345	0.0715688
8	20681825	SUFU	2.63081	2.06965	0.00851822	2.82538	2.32583	0.00472246	3.70598	3.67659	0.000210577	3.12192	2.74551	0.00179676	3.19079	2.84807	0.00141883	3.74578	3.74513	0.000179834	0.295372	0.216721	0.0317394	0.0431153	0.16546	0.124644
10	11846618	C8H1orf168	2.58655	2.01349	0.00969425	2.65444	2.09996	0.00794393	4.02386	4.24222	5.72511e-05	2.93518	2.4771	0.00333351	3.35474	3.09996	0.000794404	3.86397	3.95249	0.00011156	0.311241	0.261011	0.0171188	0.0348811	0.201212	0.0981119
1	31414438	na	2.44346	1.83722	0.0145471	2.3107	1.68091	0.0208493	4.11296	4.40825	3.90619e-05	3.06856	2.66738	0.00215091	3.21477	2.88423	0.00130547	3.92156	4.05564	8.7976e-05	0.362288	0.37177	0.0145623	0.0313031	0.174677	0.120152
21	2285616	LOC107213168	1.79333	1.13716	0.0729196	1.60589	0.965382	0.108297	4.6308	5.4386	3.64252e-06	3.17717	2.82763	0.00148721	3.07458	2.67613	0.002108	3.83389	3.89918	0.000126131	0.601806	0.616603	0.00492812	0.0367192	0.155864	0.147692
29	2866676	na	2.74385	2.21664	0.00607234	2.85694	2.36881	0.00427753	3.81333	3.86295	0.000137104	3.16465	2.80891	0.0015527	3.082	2.68694	0.00205617	4.04864	4.28807	5.15151e-05	0.262298	0.20872	0.0255892	0.0236543	0.157603	0.146022
17	2600175	DENR	2.10257	1.44973	0.0355036	2.44497	1.83903	0.0144866	4.12686	4.43445	3.67747e-05	3.05616	2.64938	0.00224192	3.16039	2.80256	0.00157556	4.09223	4.36932	4.27243e-05	0.49662	0.325825	0.0141486	0.0216084	0.176704	0.130225
9	24404050	LRP1B	2.37631	1.75729	0.0174866	2.52457	1.93614	0.0115839	4.26356	4.69637	2.012e-05	3.13459	2.76423	0.00172097	3.06746	2.66578	0.00215886	4.26288	4.69506	2.01807e-05	0.389975	0.300368	0.0105995	0.014684	0.163158	0.149287
30	4125403	na	2.53394	1.94774	0.0112787	2.68273	2.13653	0.00730245	3.76185	3.77299	0.000168659	3.0482	2.63787	0.00230214	3.1281	2.75464	0.00175938	3.828	3.88878	0.000129188	0.330145	0.253479	0.0285372	0.0370731	0.177981	0.136043
3	36533645	POLH	2.05125	1.39531	0.0402428	2.05078	1.39482	0.0402884	4.0546	4.29913	5.02194e-05	3.05816	2.65228	0.00222701	3.08593	2.69268	0.0020292	3.74907	3.75082	0.000177491	0.51456	0.469271	0.0162604	0.0428634	0.17638	0.145135
10	1866610	ALDH9A1	2.15346	1.50469	0.0312828	2.07309	1.41835	0.038164	4.00111	4.20034	6.3046e-05	3.02293	2.60147	0.00250343	3.08103	2.68553	0.00206288	3.65899	3.59652	0.000253209	0.477546	0.460949	0.0177333	0.0495037	0.182933	0.146241
5	15527803	na	1.96697	1.30815	0.0491868	2.55867	1.9785	0.0105074	3.72569	3.71045	0.000194784	2.83273	2.33581	0.00461524	3.26264	2.95711	0.0011038	3.6524	3.58537	0.000259797	0.544113	0.289528	0.0305908	0.0499638	0.224062	0.111812
32	19449175	na	2.53992	1.95516	0.0110878	2.25039	1.61218	0.0244242	4.02793	4.24972	5.62706e-05	2.99271	2.55828	0.00276515	3.07107	2.67102	0.00213294	3.66766	3.61122	0.000244783	0.327993	0.391829	0.0170071	0.0488926	0.189	0.148479
3	110289431	XKR6	1.97934	1.32077	0.047778	2.34668	1.72259	0.0189414	3.6099	3.51383	0.000306316	3.29064	3.00017	0.0009996	3.96681	4.13763	7.28401e-05	2.7642	2.24364	0.00570632	0.539755	0.35918	0.0373769	0.17529	0.138228	0.0391809
1	5787474	na	2.68753	2.14278	0.00719818	3.12476	2.7497	0.00177951	3.72955	3.7171	0.000191821	2.31111	1.68137	0.020827	2.89015	2.41447	0.00385064	4.3596	4.88505	1.30301e-05	0.278908	0.147581	0.0303729	0.011613	0.389384	0.18925
16	4294041	na	2.84101	2.34707	0.0044971	1.9918	1.33355	0.046393	4.08464	4.35512	4.41446e-05	3.16417	2.8082	0.00155526	2.24775	1.60921	0.0245919	4.15319	4.48429	3.27877e-05	0.236268	0.490192	0.0153955	0.0187312	0.157668	0.370416
5	19831286	LOC107203831	4.14955	4.4774	3.33123e-05	3.97768	4.15744	6.95922e-05	0.79245	0.368456	0.428098	3.04508	2.63336	0.00232616	2.93393	2.47535	0.00334694	1.90319	1.24401	0.0570151	0.0382384	0.0430998	0.699745	0.425757	0.178477	0.179157
6	45586669	ERP27	4.53974	5.24932	5.63227e-06	4.21749	4.60723	2.47039e-05	1.2325	0.66202	0.217761	3.16671	2.81199	0.00154174	2.63513	2.07518	0.0084104	2.8101	2.30516	0.00495265	0.0139077	0.0245715	0.584218	0.164319	0.157319	0.252006
4	26858824	na	2.01576	1.35827	0.0438255	2.26054	1.62365	0.0237875	4.13793	4.45537	3.5045e-05	2.81705	2.31456	0.00484668	3.15651	2.79678	0.00159667	3.84549	3.91969	0.000120312	0.526923	0.388556	0.0138178	0.0360163	0.22819	0.130934
2	98362759	LDLRAD4	2.36791	1.74742	0.0178888	2.85493	2.36606	0.00430469	3.05982	2.65469	0.00221468	3.92036	4.05347	8.84151e-05	4.39993	4.96543	1.08285e-05	2.33042	1.70368	0.0197841	0.39343	0.209181	0.0922364	0.292157	0.0490365	0.0196814
11	16210793	PRSS56	1.53075	0.900214	0.125831	1.58084	0.943417	0.113915	5.0753	6.41242	3.86882e-07	3.01498	2.59007	0.00256995	2.88741	2.41069	0.00388429	4.37227	4.91022	1.22964e-05	0.687394	0.625805	0.00173001	0.0114573	0.184553	0.189911
29	951489	RDH8	2.31078	1.681	0.020845	2.15929	1.51106	0.0308277	3.93768	4.08474	8.2274e-05	3.08481	2.69104	0.00203685	2.79607	2.28627	0.00517285	3.90682	4.0291	9.35182e-05	0.416164	0.427868	0.0193375	0.0322118	0.171956	0.212014
3	10895273	ATL2	2.93821	2.48133	0.00330118	2.9425	2.48735	0.00325572	2.68245	2.13618	0.0073084	4.02653	4.24714	5.66063e-05	3.99742	4.19358	6.40353e-05	2.40945	1.79651	0.0159767	0.215049	0.188972	0.161769	0.267615	0.0403361	0.0374671
2	58172554	na	2.76364	2.24291	0.00571601	2.75713	2.23425	0.0058311	3.55013	3.41449	0.000385046	2.90199	2.43086	0.003708	2.97068	2.52703	0.00297145	3.76439	3.7774	0.000166956	0.256611	0.23401	0.0411882	0.0416835	0.207983	0.170924
29	951484	RDH8	2.38486	1.76737	0.0170857	2.12642	1.47536	0.0334687	3.93971	4.08841	8.15816e-05	3.0652	2.66249	0.00217523	2.79285	2.28195	0.00522456	3.88035	3.98169	0.000104306	0.386433	0.440607	0.019289	0.0338607	0.175231	0.212757
4	28128733	GLRB	2.5973	2.02705	0.00939607	2.63641	2.07681	0.00837891	4.0113	4.21907	6.03857e-05	2.92947	2.46911	0.0033954	2.91348	2.44682	0.00357419	4.25924	4.68799	2.05123e-05	0.307444	0.265676	0.0174605	0.0148041	0.202401	0.183607
24	1058301	na	1.79983	1.14335	0.0718876	2.70209	2.16175	0.00689045	3.98888	4.17792	6.63868e-05	2.09843	1.44531	0.0358669	3.12053	2.74347	0.00180523	4.21311	4.59881	2.5188e-05	0.599713	0.248176	0.0180558	0.0163121	0.464467	0.137378
3	711321	XRN2	1.10195	0.567862	0.270482	1.14341	0.597107	0.252867	5.50328	7.42855	3.72781e-08	2.84953	2.35869	0.00437836	2.97242	2.5295	0.0029546	4.47643	5.11974	7.59029e-06	0.802796	0.755942	0.000387395	0.00998298	0.21972	0.170525
7	60966129	FANCM	5.00372	6.25	5.62338e-07	4.77647	5.7486	1.78403e-06	0.0370764	0.0130384	0.970424	3.13036	2.75797	0.00174594	2.67268	2.1235	0.00752483	1.96412	1.30525	0.0495163	0.00376411	0.006144	0.835255	0.408334	0.163931	0.241562
2	148660094	ADGRB1	1.86533	1.20667	0.0621345	1.84853	1.19026	0.0645264	4.24222	4.65499	2.21315e-05	2.94133	2.48571	0.00326809	2.8563	2.36793	0.00428614	3.81556	3.86687	0.000135873	0.577552	0.534679	0.0109851	0.0378462	0.199921	0.197592
22	655198	NECAP2	1.9934	1.33519	0.0462178	2.16846	1.52109	0.0301237	4.25584	4.68138	2.08266e-05	2.81848	2.31648	0.00482524	2.93823	2.48136	0.00330094	3.92151	4.05555	8.79943e-05	0.534802	0.424349	0.0107402	0.0313062	0.2278	0.17821
17	1456317	TMEM132B	1.46849	0.847802	0.141971	1.61826	0.976309	0.105607	4.78631	5.76987	1.69877e-06	2.81839	2.31636	0.00482659	2.90135	2.42998	0.00371555	4.2104	4.59359	2.54922e-05	0.705353	0.611978	0.0035065	0.0163996	0.227825	0.186524
11	13981965	na	2.37994	1.76157	0.0173154	2.83957	2.34511	0.00451746	3.72471	3.70876	0.000195543	2.00943	1.35173	0.0444912	2.86827	2.38434	0.00412724	4.06411	4.31681	4.82164e-05	0.388475	0.212966	0.0306461	0.0229323	0.491361	0.194619
6	9840023	na	2.00457	1.3467	0.0450093	2.11511	1.46318	0.0344204	4.64069	5.45937	3.47239e-06	2.64339	2.08576	0.00820799	3.06297	2.65926	0.00219149	4.39643	4.95842	1.10048e-05	0.530897	0.444933	0.00483144	0.0111457	0.279207	0.150289
1	85880922	TCAF2	2.61645	2.05135	0.00888492	1.78802	1.13211	0.0737721	4.90036	6.01926	9.56629e-07	3.06987	2.66928	0.00214152	2.32318	1.69531	0.0201694	4.71469	5.61605	2.42075e-06	0.300586	0.552993	0.00265738	0.00668213	0.174461	0.34605
2	50036063	CNTNAP2	2.58491	2.01142	0.00974038	2.54545	1.96202	0.0109138	3.62267	3.53525	0.000291577	2.87181	2.3892	0.00408128	2.78941	2.27734	0.00528036	3.67873	3.63004	0.0002344	0.311816	0.293776	0.0366531	0.048102	0.213843	0.213548
3	37291671	PARK2	2.67926	2.13203	0.00737853	2.85496	2.36611	0.00430417	3.4749	3.29154	0.000511051	2.61458	2.04897	0.0089336	2.8013	2.29331	0.00508964	4.04756	4.28606	5.17535e-05	0.281274	0.209172	0.0458319	0.0237045	0.287085	0.210798
28	3198187	UHRF1BP1	1.85255	1.19418	0.0639467	2.286	1.65258	0.0222545	4.13868	4.45679	3.49308e-05	2.59064	2.01865	0.00957969	3.02416	2.60324	0.00249321	3.9151	4.04399	9.03679e-05	0.582011	0.380166	0.0137954	0.0317025	0.294688	0.158822
10	15273751	na	2.41118	1.79858	0.0159009	2.72468	2.19136	0.0064364	3.77844	3.80186	0.000157814	2.75157	2.22687	0.00593097	2.86297	2.37707	0.00419688	3.96055	4.12623	7.47782e-05	0.375354	0.241907	0.0275882	0.0288772	0.247563	0.195939
1	34643631	na	1.94364	1.28451	0.051939	2.55938	1.9794	0.0104858	3.61494	3.52228	0.000300417	2.37547	1.75631	0.0175264	3.00652	2.57797	0.00264259	3.66464	3.60611	0.000247682	0.552126	0.289297	0.0370924	0.0491058	0.368892	0.162637
2	478749	KLHL18	1.95843	1.29947	0.0501794	2.03807	1.3815	0.0415434	4.3665	4.89876	1.26252e-05	2.71647	2.18057	0.00659825	2.83837	2.34347	0.00453446	4.14867	4.47572	3.34411e-05	0.547077	0.473915	0.00862272	0.0189431	0.257965	0.201982
4	20568154	BANK1	2.68575	2.14046	0.00723674	2.44081	1.83403	0.0146544	3.42891	3.21752	0.000606004	2.80715	2.30119	0.00499818	2.6455	2.08847	0.00815707	3.68922	3.64793	0.000224943	0.27942	0.327121	0.0493309	0.0473433	0.231138	0.249163
2	97295803	na	2.96666	2.52136	0.00301052	2.225	1.58368	0.026081	3.51549	3.3576	0.000438936	2.51961	1.93002	0.0117485	1.85643	1.19796	0.0633924	4.03884	4.26989	5.3717e-05	0.208934	0.401915	0.0433766	0.024109	0.320224	0.494159
18	8643106	COL27A1	1.84369	1.18557	0.0652281	1.84897	1.19069	0.0644625	4.13696	4.45353	3.51942e-05	2.6311	2.07002	0.00851092	2.85428	2.36518	0.00431343	3.7123	3.68743	0.000205384	0.585053	0.534542	0.013847	0.045644	0.282602	0.19809
22	6840485	GPR157	2.11371	1.46168	0.0345401	2.46698	1.86564	0.0136258	4.45349	5.07322	8.4486e-06	2.63277	2.07216	0.00846911	2.82809	2.32951	0.00468266	4.4997	5.16718	6.8049e-06	0.492553	0.318858	0.00691198	0.00961007	0.282143	0.204463
4	26858794	na	1.93403	1.27483	0.0531095	2.1249	1.47373	0.0335947	3.93824	4.08575	8.20831e-05	2.57074	1.99362	0.0101481	2.88632	2.40918	0.0038978	3.79511	3.83097	0.00014758	0.555347	0.441189	0.0193242	0.0392912	0.301995	0.190175
4	26858795	na	1.90415	1.24496	0.0568909	2.11256	1.46044	0.0346386	3.91678	4.04702	8.97389e-05	2.55561	1.97469	0.0106001	2.87672	2.39596	0.00401829	3.67045	3.61596	0.000242123	0.565069	0.445902	0.0199696	0.0486941	0.307474	0.1925
30	3396771	na	2.73328	2.20269	0.00627064	2.65313	2.09828	0.00797484	3.60101	3.49897	0.00031698	2.51234	1.92105	0.0119935	2.38098	1.76279	0.0172667	4.14886	4.47608	3.34131e-05	0.265434	0.261353	0.0378747	0.0189341	0.322747	0.327226
3	109633672	MCM3	1.34351	0.746888	0.179107	1.76765	1.11283	0.0771198	4.99505	6.23048	5.88191e-07	2.36052	1.73876	0.0182492	2.90758	2.43862	0.00364234	4.59305	5.35969	4.36824e-06	0.739514	0.559022	0.00214799	0.00828251	0.373768	0.184998
12	14962934	na	1.29473	0.709043	0.195415	1.75764	1.10342	0.0788096	4.74551	5.68197	2.07985e-06	2.2707	1.63516	0.0231654	2.89881	2.42646	0.0037458	4.21726	4.6068	2.47288e-05	0.753177	0.561917	0.0038169	0.0161779	0.403756	0.187145
18	9686518	na	1.23378	0.662967	0.217286	1.65407	1.00828	0.0981123	4.2137	4.59995	2.51219e-05	2.27291	1.63768	0.0230314	2.82713	2.32821	0.00469668	3.72838	3.71508	0.000192718	0.76994	0.598716	0.0115819	0.0444384	0.402957	0.204692
31	271959	SCN8A	1.4488	0.831525	0.147392	1.84968	1.19139	0.0643597	4.10837	4.39961	3.98461e-05	2.31525	1.68614	0.0205995	2.72995	2.1983	0.00633434	3.72592	3.71084	0.000194606	0.710676	0.534322	0.0146982	0.0446238	0.388047	0.226678
22	655189	NECAP2	1.92654	1.26731	0.0540365	1.92532	1.26609	0.0541892	3.85797	3.94183	0.000114332	2.52352	1.93485	0.0116186	2.3736	1.7541	0.0176156	3.70327	3.67194	0.000212842	0.557824	0.511859	0.023054	0.0463139	0.318859	0.32946
5	516825	na	1.96697	1.30816	0.0491864	2.0046	1.34673	0.0450061	4.23776	4.64635	2.25763e-05	2.3805	1.76222	0.0172894	2.50231	1.90873	0.0123387	4.23253	4.63625	2.31074e-05	0.544112	0.485788	0.0110644	0.0156812	0.367234	0.288587
30	4304099	HNRNPM	1.81337	1.1563	0.0697748	2.5204	1.93099	0.0117221	3.54313	3.40296	0.000395406	1.41455	0.803543	0.157202	2.30393	1.67312	0.0212264	4.03872	4.26967	5.37438e-05	0.595284	0.301668	0.0416365	0.0241144	0.688897	0.352232
9	2674271	ABCA12	1.91917	1.25993	0.054963	2.18728	1.54178	0.0287224	3.98782	4.17598	6.66839e-05	2.24914	1.61077	0.0245036	2.57299	1.99644	0.0100824	4.00895	4.21474	6.09901e-05	0.560237	0.417023	0.0180835	0.0258574	0.411421	0.269055
30	4304098	HNRNPM	1.87214	1.21334	0.0611876	2.48697	1.88996	0.0128837	3.49681	3.32711	0.000470855	1.39895	0.79095	0.161827	2.32307	1.69518	0.0201754	3.96966	4.14281	7.19758e-05	0.575146	0.312382	0.0445224	0.0283079	0.694182	0.346086
4	22480864	na	1.25986	0.682525	0.207718	1.3789	0.774884	0.167925	4.51266	5.19368	6.40207e-06	2.3626	1.74119	0.0181471	2.43471	1.82671	0.0149036	3.86571	3.95559	0.000110767	0.762786	0.693297	0.00602012	0.0347732	0.373095	0.310444
29	3335543	PLEKHM1	2.00592	1.3481	0.0448643	2.29224	1.65972	0.0218916	3.72319	3.70615	0.000196723	2.23044	1.58976	0.025718	2.49226	1.89642	0.0126933	3.98135	4.16415	6.8525e-05	0.530418	0.378066	0.0307316	0.0275772	0.417905	0.291605
29	3335539	PLEKHM1	2.00707	1.34928	0.0447425	2.26652	1.63042	0.0234196	3.8054	3.84902	0.000141574	2.2214	1.57965	0.0263239	2.49174	1.89579	0.0127118	3.93913	4.08737	8.17777e-05	0.530015	0.38661	0.0260433	0.0302131	0.421337	0.291777
6	68022395	CECR2	1.67943	1.0312	0.0930682	2.27805	1.64352	0.0227236	3.98223	4.16576	6.82711e-05	1.99775	1.33967	0.0457438	2.45268	1.84833	0.0141798	4.21556	4.60352	2.49161e-05	0.637792	0.382814	0.0182285	0.016233	0.494781	0.304669
10	1866331	ALDH9A1	1.92984	1.27062	0.0536264	1.84691	1.1887	0.0647597	3.92677	4.06502	8.6095e-05	2.2513	1.61321	0.0243664	2.46811	1.86701	0.0135828	3.83566	3.90229	0.00012523	0.556736	0.535175	0.0195955	0.0366129	0.410661	0.299624
24	5461621	HIVEP3	2.05621	1.40053	0.0397619	2.13317	1.48266	0.0329111	3.71713	3.69572	0.000201501	2.09237	1.43884	0.0364051	2.43556	1.82772	0.0148688	3.89679	4.01111	9.74742e-05	0.512881	0.437997	0.0310721	0.0328256	0.466414	0.310174
8	30416086	ADAM12	1.74913	1.09545	0.0802685	1.1373	0.592756	0.255414	4.31695	4.8008	1.58197e-05	2.53925	1.95432	0.011109	1.94515	1.28603	0.0517571	3.95527	4.11663	7.64492e-05	0.615505	0.757417	0.00959251	0.029207	0.31332	0.462599
3	46875704	UST	4.18048	4.53626	2.909e-05	4.30163	4.77071	1.69546e-05	0.947351	0.464124	0.34346	2.20066	1.55658	0.0277598	2.24068	1.60125	0.0250465	0.924851	0.449718	0.355043	0.0352121	0.0193411	0.662541	0.729599	0.429083	0.372725
8	24887746	na	1.89853	1.23938	0.0576258	2.1681	1.5207	0.0301509	3.42885	3.21743	0.000606138	2.19023	1.54504	0.0285078	2.1637	1.51588	0.0304871	3.71479	3.6917	0.000203374	0.566847	0.424487	0.0493357	0.0454586	0.432912	0.39754
6	54142027	na	1.17277	0.618182	0.24089	1.74899	1.09533	0.0802925	4.23671	4.64432	2.26822e-05	1.77963	1.12415	0.0751361	2.53635	1.95072	0.0112015	4.03255	4.25826	5.51747e-05	0.785615	0.56438	0.011083	0.024399	0.564494	0.279047
3	109633666	MCM3	1.38917	0.783091	0.164782	1.95301	1.29398	0.0508186	4.01733	4.23018	5.886e-05	1.53678	0.905368	0.124346	2.35907	1.73706	0.0183207	4.06913	4.32616	4.71885e-05	0.726424	0.503083	0.0172971	0.0226967	0.647919	0.334164
1	97744929	na	0.560229	0.240088	0.575323	1.07474	0.548993	0.282493	4.31635	4.79962	1.58629e-05	1.90898	1.24976	0.0562646	2.25132	1.61323	0.0243652	3.69022	3.64963	0.000224065	0.896469	0.771748	0.00960413	0.0472709	0.522611	0.369243
3	109597420	na	0.633436	0.278644	0.526449	1.21658	0.650208	0.223765	4.19117	4.55671	2.77519e-05	1.71131	1.06036	0.0870235	2.39149	1.7752	0.0167803	3.66729	3.61059	0.000245139	0.887934	0.737292	0.0122211	0.0489189	0.58973	0.324009
6	56450474	KIAA1147	1.10823	0.572249	0.267763	1.92333	1.26409	0.0544387	3.83274	3.89714	0.000126724	1.31058	0.721247	0.19	2.12091	1.46943	0.0339292	3.83788	3.90623	0.000124099	0.801192	0.512477	0.024482	0.0364782	0.722101	0.410461
16	11190830	ELFN1	1.08662	0.557198	0.277206	0.597926	0.259725	0.549889	4.31597	4.79886	1.58905e-05	2.18749	1.54202	0.0287065	1.8357	1.17782	0.0664015	3.66064	3.59932	0.000251584	0.806655	0.86477	0.00961154	0.0493879	0.433906	0.502029
7	9074796	MICAL2	1.46069	0.841331	0.144102	1.54884	0.915706	0.121421	3.94442	4.09695	7.99924e-05	1.97197	1.31324	0.0486135	1.9911	1.33282	0.0464703	3.89948	4.01592	9.64e-05	0.707484	0.637688	0.0191753	0.0326616	0.503101	0.448883
13	3035659	LOC107209857	1.2507	0.675628	0.211044	0.89776	0.432605	0.369313	4.67097	5.5232	2.99778e-06	2.03593	1.37927	0.041757	1.86681	1.20811	0.061928	4.10906	4.4009	3.97281e-05	0.765331	0.811136	0.00453017	0.0208128	0.483734	0.49015
21	6666216	NCOA5	0.67936	0.303723	0.49691	0.967119	0.476925	0.333484	4.35256	4.87109	1.34557e-05	1.79787	1.14148	0.0721969	2.09657	1.44332	0.0360317	3.80922	3.85572	0.000139404	0.882058	0.795056	0.00889766	0.0382823	0.557398	0.417473
4	1320804	na	0.349674	0.138715	0.726583	0.556176	0.238004	0.578091	4.54348	5.25701	5.53339e-06	1.76214	1.10765	0.0780462	2.12409	1.47285	0.0336626	3.66088	3.59973	0.000251348	0.916216	0.870513	0.00575252	0.049371	0.571166	0.409527
12	11334665	na	1.74797	1.09437	0.080469	1.19041	0.630994	0.233887	3.92346	4.05906	8.72846e-05	1.97809	1.3195	0.0479185	1.666	1.01903	0.0957133	3.77686	3.7991	0.00015882	0.615851	0.744171	0.0196725	0.0407162	0.501116	0.563556
32	7706020	GALT	1.15613	0.606198	0.24763	1.68986	1.0407	0.091054	4.30287	4.77314	1.68601e-05	1.4084	0.798567	0.159013	1.99907	1.34103	0.0456008	4.27732	4.72317	1.89159e-05	0.789642	0.585466	0.00986304	0.014207	0.690993	0.446621
28	4451985	na	1.81622	1.15904	0.0693361	1.67544	1.02757	0.0938482	3.47362	3.28948	0.00051348	1.6451	1.00022	0.0999485	1.65251	1.00687	0.0984308	3.77283	3.79207	0.000161408	0.594339	0.590877	0.0459067	0.0410295	0.613278	0.568037
12	19888999	TTLL6	0.141687	0.0519164	0.887327	0.535561	0.227486	0.592262	4.66105	5.50224	3.146e-06	1.33454	0.739863	0.182027	1.63616	0.992227	0.101806	3.96055	4.12622	7.47789e-05	0.930337	0.873218	0.00462968	0.0288774	0.714867	0.57336
30	1737099	na	3.93044	4.07166	8.47894e-05	3.87542	3.97289	0.000106441	3.30528	3.02281	0.000948832	3.86258	3.95001	0.000112198	4.04742	4.2858	5.17849e-05	3.62991	3.54741	0.000283522	0.0610469	0.0512562	0.0598104	0.0515034	0.0533836	0.0345248
20	4317654	na	3.99248	4.18452	6.53859e-05	3.84246	3.91433	0.000121807	2.51914	1.92943	0.0117643	3.93222	4.07487	8.41641e-05	3.72408	3.70768	0.00019603	2.98718	2.55042	0.00281568	0.0547728	0.0536782	0.199658	0.131379	0.0481151	0.0584132
2	146486954	TRAPPC9	3.66486	3.60647	0.000247472	3.80199	3.84303	0.000143538	1.51338	0.885443	0.130184	3.74342	3.74105	0.000181531	3.93172	4.07397	8.43397e-05	1.88107	1.22212	0.0599627	0.0885467	0.056477	0.488277	0.432323	0.0659692	0.0410435
11	15822446	na	3.90228	4.02095	9.529e-05	3.895	4.00789	9.81989e-05	2.04085	1.38442	0.0412652	3.70487	3.6747	0.000211497	3.57303	3.45239	0.000352868	2.78102	2.2661	0.00541878	0.063759	0.0497624	0.323262	0.171302	0.070024	0.0732556
11	18406618	na	4.02475	4.24385	5.70366e-05	3.93816	4.08561	8.21086e-05	2.71625	2.18029	0.00660256	3.70029	3.66684	0.000215357	3.55934	3.42971	0.000371787	3.52743	3.37715	0.000419615	0.0513941	0.0463457	0.154646	0.0617263	0.0704944	0.0748614
11	15322342	na	3.22484	2.89949	0.00126041	3.76164	3.77262	0.000168803	3.38065	3.14078	0.000723139	3.49546	3.32492	0.00047324	3.77767	3.80051	0.000158305	3.99745	4.19363	6.40275e-05	0.154406	0.0590603	0.0530862	0.0265724	0.102022	0.0539009
3	107353997	PLA2G7	2.97307	2.53041	0.0029484	3.15166	2.78956	0.00162345	3.60675	3.50857	0.000310052	3.60419	3.50429	0.000313122	3.6742	3.62234	0.000238592	3.63981	3.56409	0.00027284	0.207522	0.142504	0.0375537	0.0508319	0.085092	0.0623184
3	66152055	HS3ST5	3.89793	4.01315	9.70168e-05	4.32731	4.82118	1.50944e-05	2.38704	1.76994	0.0169848	3.37347	3.12944	0.000742262	3.70212	3.66999	0.000213802	3.49998	3.33228	0.000465286	0.0641687	0.0180907	0.230643	0.0645585	0.123596	0.0601702
30	3799453	TMEM59L	3.43866	3.23315	0.000584592	3.70943	3.6825	0.00020773	1.84572	1.18754	0.0649322	3.75269	3.7571	0.000174945	3.93281	4.07594	8.39578e-05	2.14553	1.49607	0.0319105	0.115498	0.0633518	0.383509	0.35257	0.0649697	0.0409994
8	31317191	na	3.96483	4.13402	7.34481e-05	3.73695	3.72986	0.000186268	2.33208	1.70561	0.0196965	3.91172	4.03792	9.16393e-05	3.40205	3.17469	0.000668824	3.0089	2.58138	0.00262194	0.057613	0.0607846	0.244613	0.127402	0.0497032	0.0927226
17	3978195	SSH1	3.87278	3.96818	0.000107603	3.71721	3.69587	0.000201432	1.5745	0.937901	0.115372	3.9681	4.13998	7.24467e-05	3.41411	3.19388	0.000639919	2.16949	1.52222	0.0300457	0.0664882	0.0626216	0.468754	0.344387	0.0452015	0.0912898
29	946355	GRB7	3.77864	3.80221	0.000157686	3.34986	3.09231	0.000808512	2.95759	2.50856	0.00310053	4.2742	4.71709	1.91827e-05	3.81758	3.87041	0.000134767	2.99657	2.56378	0.00273036	0.0749287	0.105542	0.109345	0.129667	0.02831	0.0503695
17	9401100	TBX5	4.0334	4.25983	5.49751e-05	3.40791	3.184	0.000654632	3.06125	2.65676	0.00220413	4.0851	4.35598	4.40578e-05	3.69792	3.66279	0.000217377	3.36988	3.12378	0.000751999	0.0504796	0.0989162	0.0920055	0.0769223	0.0359868	0.0605003
2	25202441	UMAD1	3.10411	2.7193	0.00190855	3.68145	3.63468	0.000231912	3.41487	3.1951	0.000638121	3.10322	2.71799	0.00191429	3.73989	3.73495	0.000184098	3.92954	4.07003	8.51073e-05	0.180693	0.0659148	0.0504396	0.0308088	0.168781	0.0571128
1	17517832	na	3.98006	4.16179	6.8899e-05	4.59266	5.35888	4.37642e-06	1.93924	1.28008	0.0524715	3.35044	3.09322	0.000806828	3.72821	3.7148	0.000192842	3.15084	2.78834	0.00162801	0.0560565	0.0101165	0.353973	0.104503	0.127741	0.0580759
17	3669328	HECTD4	3.45408	3.25792	0.000552178	3.84935	3.92654	0.000118431	3.11667	2.73777	0.00182907	3.39228	3.15919	0.00069313	3.58932	3.47946	0.000331547	3.79943	3.83855	0.000145029	0.113521	0.053182	0.083459	0.0389523	0.120143	0.0713221
1	110955752	na	3.81895	3.87283	0.000134021	3.56148	3.43324	0.00036877	2.19355	1.54871	0.0282675	3.98593	4.17252	6.72169e-05	3.4794	3.29884	0.000502532	2.62035	2.0563	0.00878406	0.0711332	0.0792864	0.281374	0.208791	0.0437391	0.0837727
7	61628047	na	3.40795	3.18407	0.000654525	3.62653	3.54173	0.000287256	2.97395	2.53166	0.00293998	3.90378	4.02365	9.47003e-05	4.08893	4.36315	4.33361e-05	3.05107	2.64202	0.00228025	0.120901	0.0709693	0.10658	0.119837	0.0503218	0.0321111
15	833533	na	3.52425	3.37193	0.000424688	3.78906	3.82039	0.00015122	2.999	2.56724	0.00270868	3.3466	3.08719	0.000818102	3.50772	3.34489	0.000451972	3.66017	3.59852	0.000252045	0.105716	0.0573281	0.102313	0.0494209	0.128423	0.0807163
15	905551	ARHGAP26	2.36011	1.73828	0.0182694	2.50042	1.90641	0.0124047	4.08667	4.35891	4.37609e-05	3.45463	3.25882	0.000551038	3.72172	3.70362	0.000197871	3.56775	3.44362	0.000360061	0.396613	0.308025	0.0153364	0.0576133	0.108351	0.0586047
16	14186133	CACNA1H	3.54232	3.40162	0.000396624	3.01779	2.59409	0.00254627	3.44931	3.25025	0.000562022	3.85419	3.93512	0.000116113	3.46794	3.28029	0.000524456	3.6335	3.55346	0.000279603	0.103728	0.171954	0.0477008	0.051261	0.053983	0.0849751
20	1406139	AUTS2	3.19989	2.86176	0.00137479	3.67583	3.62511	0.000237077	3.11529	2.73575	0.00183761	3.72367	3.70698	0.000196346	4.09573	4.37588	4.20838e-05	3.33343	3.06661	0.000857817	0.159192	0.0664177	0.0836615	0.0815078	0.0680683	0.031811
15	905555	ARHGAP26	2.33724	1.7116	0.0194267	2.50626	1.91359	0.0122015	4.04889	4.28852	5.14608e-05	3.44091	3.23675	0.000579764	3.69975	3.66593	0.00021581	3.5493	3.41312	0.000386259	0.405805	0.306172	0.0164221	0.0594628	0.110984	0.0603565
15	14971525	PSD2	3.05016	2.64069	0.00228723	2.85626	2.36789	0.00428658	3.47294	3.28838	0.000514782	3.53426	3.38836	0.000408921	3.50297	3.33714	0.000460104	3.43825	3.23248	0.000585492	0.191876	0.208874	0.0459466	0.0706756	0.0961382	0.081237
22	6347019	na	3.34181	3.07969	0.000832353	3.55464	3.42194	0.000378498	2.00855	1.35082	0.0445844	3.89884	4.01477	9.66558e-05	3.99865	4.19582	6.37059e-05	1.98022	1.32167	0.0476788	0.132772	0.0802007	0.332988	0.403682	0.0507075	0.0374034
18	4347348	MED27	2.07564	1.42105	0.0379269	2.5029	1.90946	0.0123181	4.04759	4.28611	5.17476e-05	3.29894	3.01301	0.000970494	3.60438	3.50459	0.000312905	3.55822	3.42785	0.000373376	0.506195	0.30724	0.0164589	0.058554	0.136812	0.0695594
2	113332672	na	3.93121	4.07305	8.45179e-05	3.43783	3.23181	0.000586401	2.65823	2.10484	0.00785533	4.05267	4.29553	5.06369e-05	3.41667	3.19797	0.00063391	3.00807	2.58018	0.00262915	0.0609713	0.0952602	0.167476	0.127556	0.0381074	0.0909814
21	6142386	SLC2A10	2.67346	2.12451	0.00750739	3.51566	3.35788	0.000438655	3.33414	3.06771	0.000855641	2.76403	2.24342	0.00570929	3.62575	3.54042	0.000288127	3.67859	3.62981	0.000234523	0.282919	0.0853152	0.057047	0.0481117	0.243932	0.0670937
26	473654	na	3.26158	2.95549	0.00110793	3.72649	3.71183	0.000194163	2.64151	2.08335	0.00825364	3.57806	3.46073	0.000346153	4.1138	4.40982	3.89205e-05	2.8409	2.34692	0.00449864	0.147438	0.0617429	0.171417	0.157144	0.0892698	0.0309524
15	15254683	PFDN1	3.70285	3.67123	0.00021319	4.1576	4.49267	3.21611e-05	1.64541	1.0005	0.0998856	3.15161	2.78949	0.00162372	3.67649	3.62623	0.000236469	2.58072	2.00614	0.00985959	0.0833313	0.0285533	0.446175	0.219159	0.159996	0.0621466
8	2890531	PRKG1	2.95788	2.50897	0.00309765	2.87146	2.38872	0.00408584	3.52976	3.38097	0.000415941	3.86744	3.95866	0.000109986	3.70508	3.67505	0.000211324	3.28257	2.98773	0.00102864	0.210849	0.20535	0.042485	0.0877272	0.0530324	0.059937
7	22593111	na	1.90554	1.24634	0.0567097	1.93909	1.27992	0.0524901	4.11655	4.415	3.84588e-05	3.58417	3.47089	0.000338148	3.5521	3.41774	0.000382175	3.25959	2.95243	0.00111575	0.564626	0.507538	0.0144557	0.0904482	0.088297	0.0757027
7	59115627	na	3.47637	3.29393	0.000508245	3.95796	4.12152	7.55925e-05	2.4293	1.82022	0.015128	2.74189	2.21406	0.00610865	3.25656	2.9478	0.00112772	3.47606	3.29342	0.000508837	0.11101	0.0447311	0.220339	0.0669751	0.250425	0.112736
4	19377658	na	4.23834	4.64746	2.25183e-05	3.76197	3.77319	0.000168583	1.49371	0.868859	0.135251	3.65756	3.59409	0.00025463	3.06742	2.66571	0.00215917	2.34145	1.71649	0.0192092	0.0315707	0.0590403	0.494947	0.288525	0.0764759	0.149297
1	32131922	na	2.32915	1.70222	0.0198509	2.37098	1.75103	0.0177408	3.89487	4.00767	9.82495e-05	3.36768	3.1203	0.000758046	3.34199	3.07997	0.000831813	3.50627	3.34253	0.000454429	0.409002	0.350955	0.0211068	0.0639148	0.124649	0.0994971
17	5505022	PUS1	3.98014	4.16194	6.8875e-05	3.48801	3.31281	0.000486621	3.0727	2.67339	0.00212132	3.20648	2.8717	0.0013437	3.15091	2.78845	0.00162762	3.68355	3.63825	0.000230012	0.056048	0.0888283	0.0901561	0.0477548	0.151628	0.131953
3	109473416	PKHD1	2.65592	2.10186	0.00790931	2.54338	1.95945	0.0109787	3.75062	3.75351	0.000176396	3.42182	3.20618	0.000622042	3.25725	2.94886	0.00112496	3.64329	3.56996	0.000269175	0.287815	0.294437	0.0291777	0.0505935	0.114615	0.112631
6	4754831	CELF2	3.15162	2.78951	0.00162365	2.48007	1.88155	0.0131355	3.51953	3.3642	0.000432315	3.79624	3.83295	0.000146908	3.53703	3.39292	0.000404648	3.04772	2.63718	0.00230581	0.17018	0.314631	0.0431259	0.120423	0.0601734	0.0774324
3	55139051	na	1.76854	1.11367	0.0769713	2.04094	1.38451	0.0412567	4.3012	4.76988	1.69873e-05	3.19281	2.8511	0.00140896	3.47029	3.28409	0.000519887	3.56586	3.44049	0.000362665	0.609607	0.472871	0.00989481	0.0577957	0.153632	0.0847301
3	55139021	na	1.7748	1.11958	0.0759305	2.06492	1.40971	0.0389302	4.25301	4.67589	2.10915e-05	3.19763	2.85836	0.00138562	3.45895	3.26578	0.00054228	3.51694	3.35996	0.000436552	0.607663	0.46402	0.0107915	0.0628155	0.152931	0.0859041
1	53389841	na	3.22212	2.89536	0.00127244	2.67479	2.12624	0.00747757	3.40675	3.18217	0.000657407	3.97204	4.14715	7.12612e-05	3.3536	3.09818	0.000797663	3.27171	2.97103	0.00106898	0.154935	0.255618	0.051075	0.0890217	0.0449022	0.0982362
20	4675759	na	3.81762	3.87048	0.000134747	3.94058	4.09	8.12838e-05	1.87306	1.21425	0.0610596	3.27129	2.97039	0.00107057	3.33919	3.0756	0.000840237	2.68665	2.14163	0.00721718	0.0712424	0.0461496	0.374882	0.193017	0.141464	0.0998565
2	110325644	na	1.92879	1.26957	0.0537565	2.01059	1.35293	0.0443683	3.73277	3.72265	0.000189385	3.47083	3.28495	0.00051886	3.49689	3.32725	0.000470709	3.13634	2.76682	0.00171072	0.557082	0.483698	0.030191	0.106529	0.105635	0.0818985
14	6166972	DNAH1	2.39235	1.77622	0.016741	2.53152	1.94474	0.0113569	3.77487	3.79563	0.000160093	3.42896	3.21761	0.000605892	3.73568	3.72768	0.000187205	3.16825	2.81429	0.0015336	0.383307	0.29819	0.0277928	0.102206	0.11326	0.0574616
7	9755216	PPFIBP2	3.28646	2.99373	0.00101455	3.44597	3.24488	0.000569016	3.29172	3.00184	0.000995764	2.81694	2.3144	0.00484842	3.15222	2.79039	0.00162037	4.02399	4.24245	5.72202e-05	0.143041	0.0942392	0.061109	0.0249261	0.228221	0.131716
2	2664825	VIPR1	3.25161	2.94023	0.00114755	3.62972	3.54709	0.000283733	3.32606	3.05511	0.000880829	2.63682	2.07734	0.00836871	2.81946	2.31782	0.00481039	4.48052	5.12807	7.44608e-06	0.149158	0.0706052	0.0577992	0.0099184	0.281028	0.206524
23	2083863	LOC107213949	2.59635	2.02586	0.0094219	2.11355	1.46151	0.0345537	3.79887	3.83757	0.000145356	3.87553	3.97309	0.000106391	3.5406	3.39878	0.000399224	3.03051	2.61236	0.00244138	0.307779	0.445526	0.0264173	0.123413	0.0524411	0.0770258
5	16652457	GABRA3	2.79838	2.28937	0.005136	2.60646	2.03865	0.00914841	3.42521	3.2116	0.000614329	3.36117	3.11006	0.000776138	3.27376	2.97417	0.00106128	3.28919	2.99794	0.00100475	0.247724	0.273737	0.0496246	0.0869308	0.125823	0.110106
18	6925259	BRINP1	2.60652	2.03873	0.00914682	2.81427	2.31079	0.00488885	3.55627	3.42464	0.000376153	3.21799	2.8891	0.00129091	3.66667	3.60954	0.00024573	3.33407	3.06761	0.00085584	0.304157	0.219626	0.0407919	0.0814282	0.149902	0.0628809
8	25282576	na	2.33806	1.71255	0.0193842	2.05711	1.40148	0.0396754	3.96677	4.13755	7.2854e-05	3.48093	3.30132	0.000499668	3.07043	2.6701	0.00213748	3.52548	3.37396	0.00042271	0.405479	0.466931	0.0186232	0.0619289	0.104165	0.148622
3	54905632	na	2.47482	1.87515	0.0133305	2.5747	1.99859	0.0100326	3.46599	3.27714	0.000528275	3.22727	2.90317	0.00124977	3.37995	3.13967	0.00072498	3.31692	3.04088	0.000910167	0.351196	0.284303	0.0463525	0.0835437	0.148486	0.0952873
32	4923213	na	3.49434	3.32309	0.000475239	4.14941	4.47712	3.33333e-05	2.13269	1.48214	0.0329503	2.33969	1.71445	0.0192997	3.1469	2.78249	0.00165011	3.38928	3.15444	0.000700753	0.108916	0.0291027	0.298065	0.0752128	0.380405	0.132679
6	598775	NET1	2.22746	1.58642	0.0259167	3.06873	2.66762	0.00214972	3.45817	3.26452	0.000543851	2.35991	1.73804	0.0182795	3.53793	3.39439	0.000403281	3.52184	3.36799	0.000428557	0.448089	0.159774	0.046986	0.0623073	0.373967	0.0773306
19	1469701	na	2.17337	1.52648	0.0297522	1.88357	1.22459	0.0596226	4.18549	4.54584	2.84549e-05	3.4678	3.28006	0.00052473	3.05685	2.65038	0.00223677	3.64634	3.57512	0.000265999	0.469738	0.52443	0.0123911	0.0503835	0.106071	0.151652
3	55139040	na	1.73918	1.08617	0.0820035	1.95707	1.2981	0.0503387	4.06059	4.31026	4.89486e-05	3.24837	2.93529	0.00116068	3.46438	3.27453	0.000531458	3.26822	2.96567	0.00108226	0.61872	0.501764	0.0160899	0.0894346	0.145181	0.0853451
14	19557960	GRM7	3.44662	3.24592	0.000567647	3.90708	4.02957	9.34186e-05	2.25696	1.61959	0.0240109	2.89383	2.41957	0.00380569	3.4247	3.21078	0.000615489	3.08	2.68403	0.00207001	0.114336	0.048822	0.26413	0.114728	0.209595	0.0900123
6	52350430	CHST11	3.33128	3.06324	0.000864484	3.55124	3.41633	0.000383417	3.14291	2.77656	0.00167279	2.92459	2.46229	0.0034491	3.05136	2.64244	0.00227804	3.92217	4.05674	8.77536e-05	0.134771	0.080653	0.0795868	0.0312654	0.203409	0.152867
1	86116796	TSPAN9	2.19434	1.54958	0.0282111	2.81707	2.31458	0.0048464	3.55641	3.42485	0.000375963	2.98976	2.5541	0.00279193	3.51538	3.35742	0.000439121	3.46958	3.28293	0.000521276	0.461317	0.218896	0.0407833	0.0676204	0.189577	0.0798687
25	2140740	na	3.30412	3.02102	0.000952753	3.39001	3.15559	0.000698897	3.15062	2.78802	0.00162923	2.80533	2.29874	0.00502649	2.67641	2.12834	0.00744157	4.19284	4.55991	2.75479e-05	0.139831	0.101027	0.0784479	0.0169614	0.231678	0.240503
4	34358538	na	2.23182	1.5913	0.0256271	2.58343	2.00955	0.00978242	3.61302	3.51906	0.000302652	3.14594	2.78106	0.00165552	3.27351	2.97379	0.00106221	3.38544	3.14834	0.00071065	0.446407	0.281429	0.037201	0.075556	0.161057	0.110144
3	17731277	DUSP10	2.27994	1.64568	0.022611	2.65368	2.09898	0.00796197	3.57625	3.45772	0.00034856	3.05028	2.64088	0.00228625	3.43111	3.22105	0.00060111	3.36279	3.11262	0.000771581	0.427999	0.261211	0.0394896	0.0778227	0.177649	0.0892299
14	13482517	na	3.45674	3.26221	0.00054675	3.96871	4.14108	7.22637e-05	2.36136	1.73974	0.0182079	2.55236	1.97063	0.0106997	3.02968	2.61116	0.00244813	3.37575	3.13304	0.000736146	0.113227	0.0438445	0.236897	0.0764109	0.308644	0.157625
11	19815350	na	3.70865	3.68116	0.00020837	3.99721	4.19318	6.40941e-05	1.97903	1.32045	0.0478131	2.96145	2.514	0.00306196	3.24873	2.93583	0.00115923	3.15333	2.79205	0.00161418	0.0825197	0.0414656	0.341983	0.104177	0.195619	0.11394
2	104258915	MIB1	2.1421	1.49234	0.0321858	2.20562	1.56208	0.0274108	3.66159	3.60092	0.000250659	3.17009	2.81704	0.00152393	3.22537	2.90028	0.00125812	3.28347	2.98911	0.00102539	0.481914	0.409746	0.0343934	0.0876202	0.156852	0.118146
2	42080913	MTURN	2.34511	1.72075	0.0190217	2.69125	2.14762	0.00711839	3.52223	3.36862	0.000427938	3.12117	2.74441	0.00180133	3.63673	3.55891	0.000276116	3.26791	2.96519	0.00108346	0.402668	0.251158	0.0429575	0.0894716	0.165595	0.0658123
5	18345622	LOC107203705	3.19522	2.85473	0.00139725	3.71209	3.68708	0.000205553	2.99025	2.55479	0.00278748	2.82655	2.32742	0.00470525	3.17301	2.82141	0.00150865	3.76279	3.77461	0.000168031	0.160071	0.0631025	0.103806	0.0418075	0.225638	0.127924
21	2884906	LOC107213168	3.39581	3.16478	0.000684264	3.95568	4.11738	7.63174e-05	1.70711	1.0565	0.0878011	3.00076	2.56976	0.00269305	3.36434	3.11505	0.000767268	2.56423	1.98546	0.0103404	0.122992	0.0449184	0.426719	0.223478	0.187408	0.0970494
10	8869310	SERBP1	4.17767	4.5309	2.94513e-05	3.66259	3.60262	0.000249679	1.13831	0.593473	0.254992	3.50607	3.3422	0.000454776	2.84908	2.35807	0.0043846	2.26783	1.63191	0.0233395	0.0353837	0.0675863	0.612121	0.312222	0.100435	0.199369
8	25522627	ABLIM1	2.58034	2.00567	0.00987038	2.25064	1.61246	0.0244082	3.59943	3.49633	0.000318914	3.50018	3.3326	0.000464941	3.04415	2.63201	0.00233341	3.30095	3.01611	0.000963591	0.313417	0.391748	0.0379628	0.0855031	0.101318	0.15446
3	12450263	na	2.27737	1.64274	0.0227644	2.77137	2.2532	0.00558215	3.335	3.06906	0.000852989	3.49652	3.32663	0.000471375	3.90764	4.03057	9.32032e-05	3.00276	2.57261	0.00267542	0.428979	0.230516	0.0569668	0.128533	0.101865	0.0422653
2	133799199	SYBU	3.04366	2.6313	0.00233722	3.56144	3.43318	0.000368827	2.8149	2.31164	0.00487927	3.28883	2.99738	0.00100605	3.91674	4.04695	8.9753e-05	2.90787	2.43903	0.00363894	0.193165	0.0792919	0.135079	0.145264	0.138535	0.0418189
3	109856071	CTSB	1.92959	1.27037	0.0536579	2.51417	1.92331	0.0119312	3.65348	3.58719	0.000258707	3.10716	2.72379	0.00188892	3.56893	3.44558	0.000358443	3.22093	2.89356	0.00127774	0.55682	0.303646	0.03487	0.0950575	0.168088	0.073739
15	15855482	na	4.00562	4.20862	6.18562e-05	4.21756	4.60737	2.46964e-05	0.180639	0.0671962	0.856651	3.14962	2.78653	0.00163484	3.17619	2.82616	0.00149224	1.20751	0.64352	0.227237	0.0534042	0.024567	0.817371	0.65175	0.16037	0.127342
9	4170359	CPS1	2.65171	2.09645	0.00800857	2.97414	2.53193	0.00293816	3.44523	3.2437	0.000570563	2.8171	2.31463	0.0048459	3.34365	3.08258	0.000826839	3.58117	3.46591	0.000342053	0.288972	0.181986	0.0480281	0.0563106	0.228175	0.099318
14	3601809	DAG1	2.97392	2.53163	0.00294017	3.34043	3.07754	0.000836483	2.36127	1.73964	0.0182122	3.38439	3.14669	0.000713361	3.83039	3.89299	0.00012794	2.43908	1.83195	0.0147248	0.207331	0.10666	0.23692	0.259243	0.121599	0.0492125
17	12306105	ASCC2	4.22927	4.62995	2.34451e-05	3.35431	3.09929	0.000795632	1.91775	1.25851	0.0551424	3.55696	3.42577	0.000375175	2.94862	2.49594	0.00319194	2.67726	2.12944	0.00742269	0.0321526	0.105057	0.360562	0.19508	0.0926039	0.175901
4	58901999	na	1.85093	1.1926	0.0641794	2.4844	1.88683	0.0129768	3.79898	3.83775	0.000145293	3.02222	2.60046	0.00250924	3.61636	3.52466	0.000298772	3.27348	2.97375	0.0010623	0.58257	0.31322	0.0264111	0.0888116	0.183076	0.0681811
10	961471	METTL13	2.21369	1.57105	0.0268502	1.81448	1.15736	0.0696041	3.70911	3.68196	0.00020799	3.50331	3.33769	0.000459522	3.39936	3.17042	0.000675433	2.89562	2.42204	0.00378405	0.453365	0.544925	0.03155	0.147306	0.10085	0.093039
24	6372195	MECR	3.28305	2.98846	0.00102692	3.01092	2.58426	0.0026046	3.29317	3.00408	0.000990643	2.9789	2.53867	0.00289289	2.79216	2.28102	0.00523574	3.71662	3.69485	0.000201907	0.143653	0.173561	0.0609707	0.0453218	0.191794	0.212916
9	4170388	CPS1	2.63839	2.07935	0.00833011	2.94051	2.48456	0.00327673	3.43067	3.22034	0.000602084	2.82335	2.32308	0.00475243	3.3474	3.08845	0.000815738	3.54306	3.40284	0.000395509	0.292649	0.189403	0.0491911	0.0600951	0.226461	0.0989127
12	9166295	SEMA6D	3.27131	2.97041	0.00107052	3.95625	4.11841	7.61363e-05	1.97803	1.31944	0.0479252	3.00791	2.57996	0.00263049	3.60053	3.49816	0.00031757	2.68825	2.14371	0.00718278	0.145737	0.0448718	0.342288	0.192665	0.185979	0.0699988
24	2136035	na	2.50407	1.9109	0.0122773	2.2141	1.57151	0.0268219	3.62348	3.53661	0.000290662	3.24512	2.93032	0.00117402	3.02743	2.60794	0.0024664	3.33727	3.07259	0.000846072	0.340708	0.406337	0.0366067	0.0810313	0.145698	0.158113
8	31254175	na	2.98628	2.54915	0.00282391	3.52806	3.37818	0.000418617	2.62595	2.06345	0.00864069	3.2842	2.99024	0.00102273	3.95475	4.11569	7.6615e-05	2.60511	2.03695	0.0091844	0.204567	0.0837075	0.175133	0.212814	0.139315	0.0398383
29	2534363	na	1.98092	1.32239	0.0476005	2.14787	1.49861	0.0317242	3.5944	3.48793	0.000325139	3.12426	2.74896	0.00178256	3.3262	3.05532	0.000880393	3.14614	2.78135	0.00165442	0.539193	0.432249	0.0382892	0.105116	0.165039	0.101863
12	2238919	LINGO1	3.39852	3.16908	0.000677511	3.53515	3.38983	0.000407537	2.71192	2.17461	0.00668949	2.86919	2.3856	0.00411525	2.80982	2.30478	0.00495698	3.69006	3.64936	0.000224203	0.122527	0.0827791	0.155503	0.0472823	0.214541	0.208806
30	4072305	na	3.10082	2.71448	0.00192985	3.16207	2.80507	0.00156651	2.03727	1.38066	0.0416233	3.70674	3.6779	0.000209943	3.85518	3.93688	0.000115643	1.99765	1.33957	0.0457546	0.181398	0.140501	0.324357	0.398762	0.0698315	0.0469486
2	102085959	na	1.75583	1.10172	0.079118	2.26944	1.63374	0.0232414	3.83407	3.89949	0.00012604	2.89929	2.42711	0.00374012	3.35464	3.09981	0.00079467	3.47379	3.28975	0.000513162	0.61349	0.385653	0.0244063	0.0672016	0.20852	0.0981221
1	222454	na	3.63373	3.55385	0.000279352	4.05658	4.3028	4.97969e-05	1.86697	1.20827	0.0619062	2.9953	2.56197	0.00274177	3.24238	2.92615	0.00118536	2.91255	2.44552	0.00358493	0.0926624	0.0364438	0.376826	0.144477	0.18849	0.114961
3	102115556	na	3.0871	2.69439	0.00202121	3.1704	2.81751	0.00152227	3.13823	2.76962	0.00169971	2.80589	2.29949	0.00501773	2.75513	2.23159	0.00586694	3.92098	4.05459	8.81881e-05	0.184309	0.138883	0.0802772	0.031339	0.231511	0.221248
1	78277209	na	1.80009	1.14359	0.0718468	2.77477	2.25774	0.00552409	3.71112	3.68541	0.000206341	1.88007	1.22114	0.0600985	3.43768	3.23157	0.000586724	3.60573	3.50686	0.000311271	0.599629	0.229672	0.031428	0.0539006	0.53204	0.0884232
3	55352693	LOC107201413	2.07154	1.41671	0.0383083	2.33042	1.70368	0.0197841	3.53097	3.38295	0.000414046	3.08781	2.69543	0.00201636	3.33276	3.06556	0.000859885	3.12226	2.74601	0.00179471	0.507623	0.364898	0.0424088	0.108551	0.171444	0.100852
3	55352658	LOC107201413	2.08376	1.42966	0.0371823	2.31708	1.68826	0.0204992	3.4812	3.30175	0.000499167	3.09224	2.7019	0.00198655	3.34151	3.07923	0.000833248	3.11264	2.73183	0.00185425	0.503348	0.369562	0.045459	0.109915	0.170686	0.0995485
1	98329264	na	3.87998	3.98102	0.000104466	4.12913	4.43874	3.64134e-05	1.69894	1.049	0.0893303	2.53604	1.95034	0.0112114	3.01404	2.58872	0.00257797	3.19032	2.84735	0.00142117	0.0658333	0.030463	0.429239	0.0992309	0.314458	0.161005
1	3341274	WRB	2.90335	2.43275	0.00369192	3.27357	2.97389	0.00106197	1.82532	1.16779	0.0679531	3.53967	3.39726	0.000400629	3.92544	4.06263	8.65715e-05	1.65942	1.01308	0.0970322	0.222178	0.118025	0.389796	0.499503	0.0953012	0.0413762
1	46441265	na	1.51548	0.887228	0.12965	2.72141	2.18706	0.00650039	3.70605	3.67672	0.000210515	2.17175	1.5247	0.0298743	3.45524	3.25979	0.000549806	3.48397	3.30624	0.000494042	0.691959	0.242775	0.0317349	0.0661825	0.439569	0.086284
12	12140567	na	2.48887	1.89228	0.012815	2.25358	1.61577	0.0242229	3.42081	3.20457	0.000624358	3.21274	2.88115	0.00131476	3.2959	3.0083	0.000981076	2.95434	2.50399	0.00313336	0.346099	0.390807	0.0499725	0.137259	0.150694	0.106652
1	97787745	na	2.82221	2.32154	0.00476932	3.07512	2.67692	0.00210415	3.08217	2.6872	0.00205494	3.75912	3.76824	0.000170515	3.95913	4.12365	7.52234e-05	2.90693	2.43772	0.00364993	0.24139	0.158224	0.0886244	0.145422	0.0642723	0.0396013
14	19950664	SRGAP3	1.88876	1.22971	0.0589234	1.8608	1.20223	0.0627728	4.27631	4.72122	1.90014e-05	2.97107	2.52759	0.00296762	3.15813	2.79918	0.00158787	3.63281	3.55231	0.000280346	0.569903	0.530956	0.0103639	0.0513073	0.193519	0.13064
16	11254519	ELFN1	3.20932	2.87599	0.00133048	2.47428	1.87451	0.0133504	3.18404	2.83793	0.00145235	2.94412	2.48963	0.00323873	2.17069	1.52353	0.0299548	3.70079	3.6677	0.000214931	0.157402	0.316508	0.0738112	0.0464966	0.199331	0.39536
20	3617614	CUX1	2.81557	2.31255	0.00486913	3.40475	3.17898	0.000662241	2.48567	1.88838	0.0129307	3.27306	2.97311	0.00106389	3.91718	4.04773	8.95918e-05	2.5563	1.97555	0.0105791	0.243175	0.0992926	0.207197	0.22558	0.141172	0.0417918
2	38370135	RARB	2.36781	1.7473	0.0178938	2.13699	1.4868	0.0325988	3.53846	3.39526	0.000402474	3.22666	2.90224	0.00125246	2.85392	2.36469	0.00431831	3.31353	3.03562	0.000921264	0.393472	0.436511	0.0419344	0.0839577	0.14858	0.198178
20	3617613	CUX1	2.81017	2.30527	0.00495148	3.42427	3.21011	0.000616444	2.49342	1.89784	0.0126519	3.26486	2.96051	0.00109519	3.90612	4.02784	9.37915e-05	2.57355	1.99714	0.010066	0.244613	0.0969355	0.205356	0.220997	0.142521	0.0423417
13	5498717	MAF	1.9893	1.33098	0.0466684	1.85387	1.19547	0.0637574	3.542	3.4011	0.000397103	3.21743	2.88825	0.00129346	3.18962	2.8463	0.00142461	2.86492	2.37975	0.00417113	0.536221	0.533022	0.0417086	0.152481	0.149988	0.124862
4	32728859	GALNTL6	2.74044	2.21213	0.00613579	3.57431	3.45451	0.000351152	3.23311	2.91204	0.00122449	2.05282	1.39696	0.0400902	2.81243	2.30832	0.00491681	4.14128	4.46171	3.45375e-05	0.263315	0.0775604	0.0674573	0.0192908	0.478706	0.208189
1	58697815	VWA8	1.4638	0.843907	0.143249	2.01567	1.35819	0.043834	3.68434	3.63961	0.000229293	3.04406	2.63188	0.00233412	3.38841	3.15306	0.000702978	2.99483	2.5613	0.002746	0.706637	0.481914	0.0330409	0.129986	0.17864	0.0943149
5	5895807	na	2.14965	1.50055	0.031583	2.09268	1.43916	0.036378	3.60484	3.50536	0.000312349	3.02035	2.59777	0.00252481	3.01786	2.5942	0.00254568	3.23082	2.90855	0.00123438	0.479017	0.453461	0.0376611	0.0938922	0.183459	0.160184
1	72104565	C1H11orf87	1.88958	1.23052	0.058814	1.78258	1.12694	0.0746548	3.63361	3.55364	0.000279484	3.06173	2.65746	0.0022006	2.97414	2.53194	0.00293809	3.08186	2.68674	0.00205712	0.569649	0.554622	0.0360257	0.114397	0.175799	0.170132
6	14576879	GRAMD4	3.48364	3.30571	0.000494639	4.14558	4.46985	3.38961e-05	1.64598	1.00101	0.099768	2.76304	2.2421	0.0057266	3.26022	2.9534	0.00111326	2.66721	2.11643	0.00764831	0.110168	0.0293601	0.445999	0.197264	0.244222	0.11218
32	556649	DYM	2.78222	2.26771	0.00539877	3.15814	2.79921	0.00158779	3.10656	2.72289	0.00189281	2.43644	1.82878	0.0148326	2.91294	2.44606	0.00358046	3.68624	3.64284	0.000227593	0.251909	0.14126	0.0849488	0.0475598	0.348362	0.183725
15	9483816	na	2.16508	1.51739	0.0303814	2.81467	2.31134	0.00488274	3.19245	2.85057	0.0014107	3.35511	3.10054	0.000793343	3.99278	4.18506	6.53041e-05	2.71202	2.17474	0.00668743	0.473011	0.219521	0.0727115	0.187348	0.126909	0.037739
18	7812844	PAPPA	3.06587	2.66346	0.00217039	2.93717	2.47988	0.00331226	3.22738	2.90334	0.00124928	2.60313	2.03443	0.00923779	2.65522	2.10097	0.00792561	3.69928	3.66513	0.000216208	0.188707	0.190125	0.0681453	0.0466072	0.290249	0.246467
3	106876274	na	2.25454	1.61686	0.0241625	1.84502	1.18686	0.065034	3.60306	3.5024	0.000314489	3.167	2.81242	0.0015402	2.83466	2.33844	0.00458738	3.20097	2.86339	0.00136965	0.437524	0.535756	0.0377603	0.0977706	0.157279	0.202879
12	1897741	SCAMP2	4.02668	4.24741	5.6571e-05	4.19584	4.56565	2.71861e-05	0.986478	0.489591	0.323898	2.86826	2.38433	0.0041273	3.11816	2.73996	0.00181986	2.32952	1.70264	0.0198318	0.0511905	0.0259991	0.65196	0.292453	0.214787	0.137796
2	148479543	na	1.52064	0.891607	0.128349	2.26933	1.63361	0.023248	3.77372	3.79362	0.000160834	2.74213	2.21436	0.00610431	3.43106	3.22097	0.000601219	3.2348	2.9146	0.0012173	0.690427	0.385688	0.0278587	0.0934187	0.250356	0.0892359
1	96144789	CBLB	2.51	1.91819	0.012073	2.01657	1.35911	0.0437408	3.73431	3.72531	0.000188231	3.22206	2.89526	0.00127273	2.75186	2.22726	0.00592571	3.54451	3.40523	0.000393345	0.338637	0.4816	0.0301039	0.0599487	0.149284	0.221963
5	19831288	LOC107203831	4.03169	4.25667	5.53771e-05	3.99702	4.19283	6.41462e-05	0.796705	0.370975	0.425622	3.04216	2.62914	0.00234886	2.91704	2.45176	0.00353376	1.93609	1.2769	0.0528571	0.0506607	0.0414817	0.698813	0.41649	0.178939	0.182842
2	10343916	ADARB2	2.08566	1.43169	0.0370091	2.31586	1.68686	0.0205657	3.69374	3.65565	0.000220978	2.82838	2.3299	0.00467838	3.12627	2.75193	0.00177038	3.45566	3.26047	0.000548943	0.502674	0.369985	0.032477	0.0689909	0.225172	0.136367
19	10333390	SHISA6	3.38464	3.14709	0.000712707	4.05138	4.29314	5.09166e-05	1.83609	1.1782	0.0663437	2.23934	1.59975	0.0251335	2.84888	2.35779	0.00438739	3.09903	2.71184	0.00194158	0.124889	0.0368842	0.386492	0.11182	0.414837	0.199419
3	26856582	na	2.13165	1.48101	0.0330358	2.20243	1.55855	0.0276347	3.49124	3.31805	0.000480779	3.00376	2.57403	0.00266664	2.94233	2.48711	0.00325753	3.39714	3.1669	0.000680929	0.485875	0.411019	0.0448588	0.0745055	0.186811	0.177302
4	46316102	PDS5A	2.22372	1.58224	0.0261674	1.75588	1.10177	0.0791096	3.93465	4.07925	8.33197e-05	3.16886	2.8152	0.00153039	2.77052	2.25207	0.00559672	3.54331	3.40325	0.000395143	0.449525	0.562421	0.0194098	0.0600704	0.157023	0.217834
11	20863036	TNIK	2.76019	2.23832	0.00577672	2.38382	1.76614	0.0171339	3.6784	3.62949	0.000234698	2.91539	2.44947	0.00355249	3.02331	2.60201	0.00250027	3.50777	3.34498	0.000451874	0.257471	0.346524	0.0333957	0.0637607	0.205291	0.159007
10	14927383	LOC107208051	0.81898	0.384263	0.412798	0.444406	0.1826	0.656749	4.55871	5.28845	5.14692e-06	3.0672	2.6654	0.00216074	2.91635	2.45081	0.00354154	3.00053	2.56943	0.0026951	0.861358	0.884226	0.00561662	0.128942	0.174902	0.18299
9	35343952	na	2.81656	2.31389	0.00485409	3.09199	2.70154	0.00198821	3.12217	2.74588	0.00179524	2.47756	1.87849	0.0132285	2.78518	2.27166	0.00534978	3.71297	3.68859	0.000204838	0.24291	0.154215	0.082648	0.0455938	0.334657	0.214517
14	18656125	CNTN4	2.30546	1.67488	0.0211408	1.61679	0.975011	0.105923	3.87927	3.97976	0.00010477	3.24193	2.92546	0.00118724	2.71224	2.17503	0.00668295	3.19602	2.85593	0.00139337	0.41821	0.61253	0.0219262	0.098451	0.146202	0.230479
21	5062262	na	2.34217	1.71733	0.0191719	1.89741	1.23827	0.0577739	3.75181	3.75557	0.000175561	3.1268	2.75272	0.00176718	2.78117	2.26629	0.00541639	3.46844	3.2811	0.000523481	0.403841	0.520352	0.02911	0.0677328	0.164578	0.215431
1	84867216	na	1.60208	0.962027	0.109137	1.96373	1.30486	0.0495609	4.17313	4.52225	3.00438e-05	2.64407	2.08663	0.00819155	3.26331	2.95814	0.00110119	3.64	3.56442	0.000272634	0.664625	0.499588	0.0127617	0.0508186	0.279018	0.111709
19	7911069	na	2.13954	1.48956	0.032392	2.38488	1.76739	0.0170847	3.58867	3.47839	0.000332363	2.79067	2.27902	0.00525992	3.21629	2.88653	0.00129858	3.11637	2.73734	0.0018309	0.482888	0.346157	0.0386694	0.109386	0.236019	0.119865
1	51245503	KLHL1	2.51064	1.91897	0.0120512	2.03589	1.37922	0.0417616	3.61045	3.51476	0.000305664	3.18394	2.83778	0.00145284	2.72076	2.18621	0.00651312	3.44349	3.24089	0.000574256	0.338414	0.474703	0.0373458	0.070172	0.154905	0.228611
15	8926270	na	1.06966	0.545502	0.284772	0.829671	0.390699	0.406725	4.20142	4.57635	2.65249e-05	3.34067	3.07791	0.000835775	3.3214	3.04785	0.000895669	2.57805	2.00278	0.00993609	0.81082	0.825477	0.0119151	0.219846	0.12947	0.102598
2	827312	na	1.47631	0.854305	0.139861	1.76768	1.11286	0.0771151	3.63863	3.56211	0.000274087	3.1368	2.76751	0.00170801	3.47255	3.28773	0.000515546	2.75329	2.22914	0.00590005	0.703192	0.559014	0.0357353	0.177852	0.16275	0.0844947
2	148660085	ADGRB1	1.90664	1.24743	0.0565673	1.82857	1.17093	0.0674638	4.05315	4.29642	5.05331e-05	2.9692	2.52495	0.00298571	2.91979	2.4556	0.0035027	3.42945	3.21839	0.0006048	0.564276	0.540747	0.0163017	0.0715129	0.193929	0.182246
15	8128695	SPOCK1	3.81921	3.87329	0.000133878	4.11882	4.41929	3.80811e-05	1.74476	1.09138	0.0810261	2.40305	1.7889	0.0162592	2.65776	2.10424	0.00786609	3.22718	2.90303	0.00125017	0.0711116	0.0312893	0.414826	0.0943225	0.359659	0.245758
21	10270405	CDH4	1.14815	0.600491	0.250905	2.05585	1.40015	0.0397973	3.92526	4.0623	8.6637e-05	2.8361	2.34039	0.00456682	3.72351	3.7067	0.000196471	3.03858	2.62398	0.00237696	0.791536	0.4674	0.0196308	0.122014	0.223197	0.0584593
1	104445707	ROBO2	1.79913	1.14268	0.0719977	1.62194	0.97957	0.104817	4.02011	4.23529	5.81715e-05	2.98436	2.54642	0.00284168	2.88072	2.40146	0.00396772	3.36796	3.12075	0.000757274	0.599939	0.610589	0.0172215	0.077167	0.190629	0.191522
1	104227011	ROBO2	2.34532	1.721	0.0190106	2.23816	1.59842	0.0252107	3.53406	3.38804	0.000409227	2.99702	2.56442	0.00272635	2.86449	2.37915	0.00417686	3.46135	3.26964	0.000537475	0.402581	0.396523	0.0422132	0.0684333	0.18815	0.195562
1	95605113	na	3.26476	2.96037	0.00109555	2.59068	2.0187	0.00957866	1.8647	1.20604	0.062224	3.92186	4.05618	8.78668e-05	3.37993	3.13963	0.000725053	1.62325	0.980734	0.104536	0.146884	0.279022	0.377547	0.512296	0.0489297	0.0952905
13	15878895	na	0.965164	0.475652	0.334463	1.26263	0.68461	0.206724	4.0508	4.29206	5.10439e-05	2.84777	2.35628	0.00440273	3.00648	2.57791	0.00264293	3.10408	2.71926	0.00190873	0.834268	0.724878	0.0163684	0.111116	0.22018	0.162645
15	6066377	GLRA1	1.07411	0.548561	0.282774	1.64076	0.996334	0.100848	4.49302	5.15354	7.02196e-06	2.54058	1.95598	0.0110668	3.29681	3.0097	0.000977911	3.63048	3.54837	0.000282898	0.809738	0.603495	0.00618693	0.0514651	0.312848	0.106509
3	4668283	PLCB1	1.68761	1.03865	0.0914859	1.48356	0.860357	0.137925	4.33616	4.83866	1.44991e-05	3.08906	2.69726	0.0020079	2.74579	2.21922	0.00603649	3.61548	3.52317	0.000299796	0.635187	0.660484	0.00921926	0.052937	0.17123	0.223284
3	77286527	UBE2J1	1.35906	0.759133	0.174127	1.73164	1.07916	0.083338	3.80805	3.85367	0.000140064	2.64854	2.09237	0.00808402	3.21889	2.89046	0.00128688	3.15135	2.7891	0.00162518	0.734945	0.56952	0.0258914	0.104437	0.277769	0.119374
13	6808257	EXOC3L1	1.25209	0.676674	0.210536	1.12575	0.584571	0.260273	3.94031	4.08951	8.13754e-05	3.3024	3.01836	0.000958599	3.40083	3.17275	0.000671821	2.49666	1.9018	0.012537	0.764946	0.760166	0.0192744	0.242356	0.136217	0.0928666
22	5170941	na	3.5145	3.35598	0.000440576	4.36181	4.88943	1.28993e-05	0.19931	0.0746775	0.84202	2.52849	1.94099	0.0114553	3.25916	2.95179	0.00111741	1.54225	0.910051	0.123012	0.106758	0.0168001	0.814786	0.539427	0.317117	0.112341
3	52804105	SYNJ2	2.52063	1.93128	0.0117145	2.28678	1.65348	0.0222085	3.53526	3.39	0.000407379	3.049	2.63902	0.00229605	2.73706	2.20767	0.00619915	3.56978	3.44698	0.000357288	0.334894	0.379902	0.0421375	0.0574175	0.177854	0.225165
25	2140741	na	3.04891	2.63889	0.00229673	3.18264	2.83583	0.00145938	2.73597	2.20624	0.0062196	2.38529	1.76787	0.0170658	2.37306	1.75347	0.0176414	3.69394	3.65599	0.000220803	0.192124	0.136485	0.150711	0.0469988	0.365641	0.329623
1	32896773	JADE3	1.91556	1.25632	0.0554216	1.70833	1.05762	0.087576	3.47741	3.29561	0.000506279	3.01815	2.59461	0.00254325	2.93333	2.47451	0.00335345	2.84353	2.3505	0.00446172	0.56141	0.578399	0.0456835	0.156639	0.183909	0.17929
3	5466180	na	2.09213	1.43858	0.0364265	1.82776	1.17014	0.0675862	3.43168	3.22195	0.000599858	3.00773	2.57971	0.00263203	2.99286	2.5585	0.00276378	2.77922	2.26369	0.00544891	0.500374	0.540991	0.0491112	0.171731	0.186015	0.16582
20	7170133	CLTC	2.54031	1.95565	0.0110753	2.95194	2.50061	0.00315783	3.26229	2.95658	0.00110515	2.47991	1.88135	0.0131415	2.812	2.30773	0.00492346	3.66681	3.60978	0.000245595	0.32785	0.186914	0.0640706	0.0489526	0.333853	0.208292
3	54412923	na	1.90539	1.24619	0.0567296	1.91197	1.25275	0.0558795	3.53757	3.39381	0.000403823	2.91255	2.44552	0.00358489	2.83099	2.33345	0.00464038	3.18025	2.83224	0.0014715	0.564675	0.515965	0.0419905	0.100597	0.205865	0.203765
21	2132399	na	3.8524	3.93194	0.000116966	4.59071	5.35484	4.4173e-06	1.05542	0.535758	0.291234	2.57255	1.99589	0.0100952	3.16919	2.8157	0.00152862	2.54196	1.95768	0.0110234	0.0682994	0.0101625	0.634209	0.229346	0.301335	0.128622
15	15047368	NRG2	1.45469	0.83638	0.145754	1.80404	1.14737	0.0712253	3.57431	3.45451	0.00035115	2.69477	2.1522	0.00704374	3.03992	2.6259	0.00236644	3.04127	2.62786	0.00235583	0.709101	0.548123	0.0396168	0.121547	0.264453	0.155389
7	28778208	na	3.07926	2.68295	0.00207514	3.17329	2.82182	0.00150724	2.63936	2.08059	0.00830631	2.40554	1.79187	0.0161486	2.41597	1.80428	0.0156934	3.66705	3.61019	0.000245366	0.185948	0.13832	0.171933	0.0489357	0.358808	0.316365
10	12047348	na	2.2844	1.65076	0.0223478	2.07651	1.42198	0.0378464	3.62115	3.5327	0.000293295	2.99524	2.56188	0.00274233	2.72268	2.18873	0.00647539	3.41642	3.19757	0.000634503	0.426297	0.459651	0.0367397	0.0727362	0.188502	0.228209
3	103480244	na	1.4455	0.828804	0.148319	1.23006	0.660201	0.218675	3.86018	3.94576	0.000113303	3.01101	2.5844	0.00260377	2.82495	2.32525	0.00472879	2.89098	2.41561	0.00384048	0.711556	0.733645	0.0229366	0.148073	0.185355	0.205215
7	6629856	MRPL21	1.95157	1.29252	0.0509893	2.15619	1.50768	0.0310688	3.65171	3.58419	0.000260499	2.6998	2.15876	0.00693807	3.01606	2.59162	0.00256085	3.32148	3.04798	0.000895402	0.549432	0.429049	0.0349738	0.0829837	0.262961	0.160571
19	2182303	na	1.1788	0.62255	0.238479	1.09798	0.565088	0.272215	3.86029	3.94596	0.000113251	3.07748	2.68036	0.00208759	3.05919	2.65377	0.00221935	2.64919	2.0932	0.00806859	0.784129	0.766582	0.0229306	0.201123	0.173192	0.151131
21	7636982	na	2.35474	1.732	0.0185354	1.73997	1.08691	0.0818642	3.44469	3.24282	0.000571712	3.11035	2.72847	0.00186867	2.59591	2.02529	0.0094342	3.15492	2.79441	0.00160541	0.398789	0.566916	0.0480717	0.103969	0.167526	0.262837
3	103480271	na	1.4097	0.799619	0.158628	1.24048	0.667968	0.214799	3.7823	3.80859	0.000155387	2.99016	2.55466	0.00278829	2.83212	2.33498	0.00462403	2.84772	2.35621	0.00440343	0.720969	0.730777	0.0273671	0.155831	0.189499	0.203493
10	3388610	na	1.50999	0.882575	0.131046	1.878	1.2191	0.0603805	4.16626	4.50914	3.09643e-05	2.65819	2.10479	0.00785607	3.00167	2.57106	0.002685	3.56412	3.43761	0.000365079	0.693575	0.526047	0.0129682	0.0579634	0.275048	0.163767
5	6204772	OPHN1	0.974158	0.481515	0.329978	1.01998	0.511819	0.307738	4.49862	5.16497	6.8396e-06	2.73454	2.20435	0.00624672	2.90379	2.43336	0.0036867	3.34659	3.08718	0.000818121	0.832393	0.783313	0.00614008	0.079866	0.252585	0.185927
22	7026551	PIK3CD	1.87917	1.22025	0.0602219	1.26111	0.683463	0.20727	4.00564	4.20867	6.18486e-05	3.13869	2.7703	0.00169707	2.49742	1.90275	0.0125099	3.36451	3.11531	0.000766806	0.572861	0.725256	0.0176124	0.0776053	0.162403	0.289984
17	3992047	SSH1	3.00206	2.57161	0.00268158	2.79469	2.28441	0.00519501	2.83694	2.34154	0.00455475	2.55346	1.972	0.0106659	2.12098	1.4695	0.0339234	3.75199	3.75589	0.000175434	0.201102	0.224662	0.13117	0.0426391	0.308249	0.410441
19	10345791	SHISA6	2.21732	1.57509	0.0266016	2.39211	1.77594	0.0167519	3.45813	3.26445	0.000543939	2.80611	2.29978	0.00501442	2.82151	2.32059	0.00477976	3.48105	3.30151	0.000499445	0.451969	0.343633	0.0469895	0.0664752	0.231448	0.206036
4	60767299	na	3.82156	3.87743	0.000132609	4.13542	4.45063	3.54299e-05	1.02449	0.514841	0.305604	2.72174	2.1875	0.00649388	2.89408	2.41991	0.00380271	2.25789	1.62065	0.0239523	0.0709183	0.0300412	0.641954	0.315405	0.256366	0.188296
4	47755122	na	2.8993	2.42713	0.00373995	2.42819	1.81889	0.0151743	2.7155	2.1793	0.00661752	4.12059	4.42262	3.77899e-05	3.48057	3.30073	0.000500343	2.38418	1.76656	0.0171174	0.22298	0.331355	0.154794	0.274566	0.0347749	0.0836488
1	866668	TMEM50B	4.57669	5.3257	4.72388e-06	3.85516	3.93684	0.000115653	0.271097	0.104403	0.786317	3.16322	2.80678	0.00156033	2.42471	1.81473	0.0153204	1.70383	1.05349	0.0884125	0.0130505	0.0527593	0.804234	0.485532	0.157798	0.313612
18	9928809	NDOR1	4.23687	4.64464	2.26654e-05	3.32219	3.04909	0.000893125	1.09184	0.560822	0.274902	3.22517	2.89999	0.00125896	2.35739	1.73509	0.0184038	2.08291	1.42877	0.0372591	0.0316648	0.10899	0.624785	0.373073	0.148808	0.334731
4	24139939	C4H4orf32	3.92212	4.05664	8.77722e-05	4.39131	4.94819	1.12671e-05	1.09339	0.561898	0.274222	2.37405	1.75463	0.0175941	2.73794	2.20883	0.0061826	2.84038	2.34621	0.00450597	0.0618584	0.015852	0.624375	0.157243	0.36936	0.224977
9	29219757	ITGB5	1.31421	0.724054	0.188776	1.4489	0.831606	0.147365	3.61436	3.5213	0.00030109	2.82833	2.32983	0.00467919	2.91299	2.44613	0.00357988	2.74655	2.22022	0.00602254	0.74784	0.671887	0.0371252	0.179423	0.225186	0.183714
9	25453455	THSD7B	1.88514	1.22613	0.0594108	2.18736	1.54187	0.0287165	3.42565	3.21231	0.000613328	2.50561	1.91279	0.012224	3.06326	2.65968	0.00218938	3.0881	2.69585	0.00201443	0.571025	0.416991	0.0495895	0.113328	0.325064	0.150225
7	57055471	DAAM1	1.17649	0.620874	0.239401	1.61135	0.970194	0.107104	3.95274	4.11204	7.72615e-05	2.59602	2.02544	0.00943108	2.97262	2.52977	0.00295274	3.25625	2.94732	0.00112896	0.7847	0.614572	0.0189724	0.0908375	0.292696	0.170481
9	29219649	ITGB5	1.53197	0.901253	0.12553	2.19745	1.55302	0.0279884	3.42756	3.21537	0.000609022	2.62976	2.06832	0.00854441	3.2975	3.01078	0.000975486	2.9328	2.47376	0.00335924	0.687025	0.413003	0.0494379	0.14102	0.282967	0.106399
1	85518658	LOC107211027	1.85455	1.19613	0.0636612	1.61721	0.975377	0.105833	3.90408	4.02418	9.45848e-05	3.0105	2.58366	0.00260821	2.5458	1.96247	0.0109026	3.42028	3.20373	0.000625565	0.581321	0.612373	0.0206269	0.072376	0.18546	0.276445
24	1982548	HDAC1	1.79443	1.1382	0.072745	1.972	1.31328	0.0486097	3.753	3.75763	0.000174732	2.78203	2.26745	0.00540195	2.76571	2.24566	0.00567984	3.34085	3.07819	0.000835235	0.601455	0.496859	0.0290424	0.0805847	0.238605	0.218908
1	4314918	na	3.50203	3.33561	0.000461729	3.9483	4.10398	7.87078e-05	1.47737	0.855188	0.139576	2.25247	1.61453	0.0242926	2.85184	2.36184	0.00434672	2.6733	2.12431	0.00751084	0.108063	0.0455221	0.500942	0.195943	0.41025	0.198691
29	1649922	KAT2A	1.68803	1.03903	0.0914056	1.60098	0.96106	0.10938	3.53809	3.39465	0.000403037	2.82697	2.32799	0.00469905	2.67816	2.13061	0.00740277	2.9186	2.45394	0.00351607	0.635059	0.61842	0.0419579	0.143452	0.225531	0.240004
8	2417798	SGMS1	1.75638	1.10224	0.0790238	2.47929	1.8806	0.0131643	3.43309	3.22421	0.000596743	2.33302	1.7067	0.019647	3.01919	2.5961	0.00253454	3.35728	3.10396	0.000787121	0.613323	0.314885	0.0489989	0.0785199	0.38249	0.159897
2	142613306	OC90	0.968016	0.477508	0.333036	1.37369	0.77073	0.169539	3.72974	3.71743	0.000191677	2.79407	2.28358	0.00520497	3.18141	2.83399	0.00146558	2.70082	2.16008	0.00691696	0.833676	0.694808	0.0303622	0.189869	0.235001	0.12638
6	502436	LOC107205120	3.85417	3.93509	0.000116121	4.39565	4.95687	1.10441e-05	1.04608	0.529409	0.295523	2.30845	1.67832	0.0209738	2.8284	2.32993	0.00467814	2.64891	2.09284	0.00807524	0.0681441	0.0157105	0.636554	0.201182	0.390237	0.204389
3	1134427	ASB3	2.5041	1.91093	0.0122763	2.66553	2.11425	0.0076868	3.33073	3.06239	0.000866184	2.69429	2.15157	0.00705391	2.77936	2.26387	0.00544663	3.75907	3.76816	0.000170545	0.340698	0.25809	0.0573629	0.0420943	0.264595	0.215842
18	9233464	na	2.00119	1.34322	0.0453715	2.72251	2.18851	0.00647872	3.36003	3.10828	0.000779334	2.4447	1.83871	0.0144974	2.74782	2.2219	0.00599924	3.68128	3.63439	0.000232063	0.532083	0.242482	0.0546378	0.0479181	0.345663	0.222844
5	6012280	na	1.18941	0.630267	0.234279	1.36845	0.766571	0.171171	3.72485	3.70901	0.000195428	2.5733	1.99682	0.0100735	2.91333	2.44661	0.00357594	2.88703	2.41017	0.00388896	0.781482	0.696313	0.0306378	0.14872	0.301063	0.18364
6	33736400	KCNMB4	1.46252	0.842853	0.143598	1.81822	1.16096	0.0690306	3.49681	3.32711	0.000470856	2.48319	1.88535	0.0130212	3.01242	2.5864	0.00259177	2.97609	2.53469	0.00291953	0.706984	0.543824	0.0445224	0.133384	0.33273	0.161358
3	43845658	na	2.03499	1.37828	0.0418522	2.09183	1.43826	0.0364539	3.42118	3.20516	0.000623507	2.75981	2.23781	0.00578344	2.69324	2.1502	0.00707619	3.3918	3.15842	0.00069436	0.519971	0.453789	0.0499432	0.0749877	0.245166	0.23569
2	14825229	na	2.15959	1.51138	0.0308047	2.02201	1.36477	0.0431751	3.7154	3.69276	0.000202881	2.81288	2.30892	0.00490996	2.63302	2.07248	0.00846293	3.59558	3.4899	0.000323669	0.475163	0.479673	0.0311688	0.0549007	0.229432	0.252582
5	18858124	na	3.91256	4.03942	9.13232e-05	4.04185	4.27547	5.30311e-05	0.465497	0.192752	0.641576	2.70467	2.16512	0.00683725	2.71786	2.1824	0.00657052	1.89228	1.23319	0.0584535	0.0627807	0.0376918	0.770217	0.429019	0.261511	0.229216
15	15694755	na	1.02855	0.517568	0.303691	1.25484	0.678743	0.209535	4.05975	4.3087	4.91246e-05	2.44453	1.83851	0.0145042	2.97286	2.53012	0.00295039	3.05912	2.65367	0.00221991	0.82049	0.726804	0.0161138	0.118426	0.345718	0.170425
18	9285531	NSMF	1.03479	0.521768	0.300768	1.57132	0.935138	0.116108	4.44218	5.05036	8.90512e-06	2.38451	1.76695	0.017102	3.02866	2.6097	0.00245638	3.60378	3.50359	0.000313623	0.819061	0.629389	0.00713123	0.0540936	0.365901	0.157846
1	47056484	na	1.30648	0.718085	0.191388	1.70422	1.05385	0.0883394	3.4985	3.32987	0.000467878	2.48169	1.88352	0.0130761	2.91778	2.45281	0.00352528	2.93319	2.47431	0.00335498	0.749975	0.579983	0.0444197	0.140952	0.333244	0.18268
6	68856635	ADIPOR2	1.79272	1.13657	0.0730175	2.44274	1.83636	0.014576	3.50286	3.33697	0.000460291	2.04625	1.39006	0.0407321	2.94613	2.49245	0.00321773	3.49877	3.3303	0.000467409	0.602002	0.326518	0.0441543	0.0646824	0.480679	0.176456
19	4929853	na	2.14623	1.49683	0.0318544	2.94476	2.49053	0.00323202	2.44391	1.83776	0.0145291	3.03202	2.61453	0.00242926	3.85536	3.9372	0.000115558	2.19005	1.54484	0.0285206	0.48033	0.188481	0.216985	0.337225	0.181058	0.0469321
22	3955755	na	1.31676	0.726027	0.18792	1.03046	0.518855	0.302792	3.61558	3.52334	0.000299679	3.08945	2.69782	0.00200529	2.8098	2.30476	0.00495727	2.57435	1.99815	0.0100428	0.747131	0.781113	0.0370563	0.220793	0.171164	0.20881
5	7538865	HS6ST2	4.0648	4.31809	4.80739e-05	3.77072	3.78841	0.000162775	1.2049	0.641603	0.228243	2.81063	2.30588	0.00494445	2.46923	1.86837	0.0135405	2.54443	1.96075	0.0109458	0.0471477	0.0584974	0.592683	0.228701	0.230103	0.299257
2	62707759	PHACTR1	1.31485	0.724553	0.188559	1.60368	0.963433	0.108784	3.48552	3.30876	0.00049118	2.49251	1.89673	0.0126843	2.87853	2.39844	0.00399537	2.85202	2.36209	0.00434423	0.747661	0.617423	0.0452018	0.154998	0.329529	0.192046
22	4401421	PRDM16	1.31966	0.728281	0.186947	1.63035	0.987043	0.103028	3.95766	4.12097	7.56878e-05	2.40531	1.7916	0.0161586	2.93714	2.47983	0.00331258	3.26081	2.95431	0.00111095	0.746318	0.607388	0.0188509	0.0903053	0.358885	0.178452
5	14138065	SLITRK2	1.66768	1.02055	0.0953787	2.04609	1.3899	0.0407473	3.65732	3.59369	0.000254868	2.58331	2.00941	0.00978562	2.71511	2.1788	0.00662528	3.41128	3.18938	0.000646575	0.641799	0.470992	0.0346448	0.0732123	0.297391	0.229786
31	65170	ASIC1	2.06292	1.40759	0.0391207	1.41907	0.807216	0.155878	3.615	3.52238	0.000300344	2.8107	2.30598	0.00494339	2.46687	1.86551	0.0136298	3.06339	2.65986	0.00218848	0.510597	0.681271	0.0370888	0.117674	0.230083	0.300031
1	83711817	TENM4	3.03887	2.62439	0.00237471	3.89837	4.01394	9.68419e-05	1.07712	0.550634	0.281427	2.2866	1.65328	0.022219	2.98062	2.54112	0.00287661	2.10142	1.4485	0.0356044	0.194107	0.0495013	0.628647	0.367153	0.397974	0.168646
6	54829901	BICD1	3.21388	2.88289	0.00130953	3.96495	4.13423	7.34124e-05	1.17202	0.617643	0.241189	2.30236	1.67132	0.0213148	2.86796	2.38392	0.00413125	2.38523	1.76781	0.0170682	0.156528	0.0441555	0.602472	0.274278	0.392186	0.194696
2	104363359	na	2.50581	1.91304	0.012217	2.50189	1.90822	0.0123532	3.3011	3.01634	0.000963066	2.73549	2.2056	0.00622879	2.49986	1.90573	0.0124243	3.68151	3.63478	0.000231857	0.340102	0.307559	0.0602116	0.0479018	0.252308	0.289289
2	104363334	na	2.50773	1.91539	0.0121509	2.47927	1.88057	0.0131652	3.28742	2.9952	0.00101111	2.72959	2.19782	0.00634125	2.48932	1.89283	0.0127989	3.67474	3.62325	0.000238093	0.339432	0.314893	0.0615189	0.0483881	0.254031	0.292585
29	273949	MAP3K3	2.12871	1.47784	0.033278	1.77189	1.11683	0.0764127	3.4315	3.22167	0.000600242	2.75633	2.23318	0.00584547	2.4655	1.86385	0.0136821	3.05777	2.65171	0.00222991	0.486979	0.557782	0.049125	0.118663	0.246183	0.300482
20	3271380	na	1.2271	0.658005	0.219783	1.30941	0.720343	0.190396	3.60864	3.51172	0.000307811	2.57107	1.99402	0.0101386	2.63997	2.08138	0.00829129	2.89316	2.41863	0.00381393	0.771725	0.712804	0.037448	0.147714	0.301877	0.250683
12	12802106	NTRK3	1.31515	0.724781	0.18846	1.86785	1.20913	0.0617825	3.87552	3.97307	0.000106397	2.17815	1.53173	0.0293945	3.02654	2.60665	0.00247374	3.33609	3.07076	0.000849656	0.747579	0.528959	0.0221241	0.0811775	0.437279	0.158308
25	5849263	na	1.56764	0.931945	0.116965	1.3698	0.767641	0.170749	4.27597	4.72054	1.90311e-05	2.68012	2.13315	0.00735959	2.52376	1.93514	0.0116107	3.63362	3.55366	0.000279474	0.675919	0.695926	0.0103704	0.0512529	0.26875	0.282464
3	13128113	NRXN1	1.98897	1.33064	0.0467046	1.90016	1.24099	0.0574124	3.52559	3.37413	0.000422544	2.54313	1.95914	0.0109865	2.65098	2.09551	0.0080259	3.41952	3.20251	0.00062732	0.536334	0.519531	0.0427471	0.0724473	0.311943	0.247647
1	77599672	MRE11A	1.92085	1.26161	0.0547505	1.75268	1.09878	0.0796571	3.42888	3.21747	0.000606073	2.61924	2.05489	0.00881269	2.55188	1.97004	0.0107142	3.23327	2.91228	0.00122382	0.559689	0.563333	0.0493334	0.0936004	0.285826	0.274757
3	62762171	PKIB	0.679605	0.303858	0.496755	0.467088	0.193524	0.640437	3.94535	4.09863	7.9683e-05	3.05316	2.64504	0.00226443	2.87863	2.39858	0.00399407	2.28752	1.65433	0.0221652	0.882026	0.881626	0.0191528	0.305984	0.177187	0.192022
1	99651539	na	0.83109	0.391556	0.405923	0.71322	0.322658	0.47571	3.67884	3.63023	0.000234298	2.73116	2.19989	0.00631122	2.61065	2.04398	0.00903693	2.51926	1.92958	0.0117603	0.85934	0.846911	0.0333697	0.235782	0.253575	0.258747
6	63245489	BCAT1	1.58224	0.944643	0.113594	1.80742	1.1506	0.070697	3.66847	3.61259	0.00024401	2.37247	1.75278	0.0176694	2.75512	2.23158	0.005867	3.42173	3.20604	0.000622244	0.6712	0.54708	0.0339866	0.0722405	0.369878	0.221249
6	5938611	SEPHS1	1.26837	0.688952	0.204667	1.39511	0.787862	0.162981	3.6799	3.63204	0.000233325	2.45616	1.85254	0.014043	2.66992	2.11994	0.00758683	2.96903	2.5247	0.00298745	0.760394	0.688527	0.0333064	0.13465	0.34187	0.242341
4	6028729	na	1.44316	0.826886	0.148975	1.94063	1.28148	0.0523026	3.57641	3.45798	0.000348352	2.16182	1.51383	0.0306317	2.95663	2.5072	0.00311026	3.21842	2.88975	0.00128898	0.712172	0.507049	0.0394793	0.0953512	0.443084	0.174107
3	20581317	LOC107201241	1.19538	0.634625	0.23194	1.68136	1.03295	0.0926934	3.43204	3.22253	0.000599056	2.33638	1.7106	0.0194715	2.77597	2.25935	0.00550368	2.95654	2.50708	0.00311116	0.779974	0.588668	0.0490823	0.136871	0.381443	0.216608
24	6091733	na	1.01789	0.510418	0.308733	0.772225	0.356566	0.439981	3.55302	3.41926	0.000380839	2.69271	2.14951	0.00708748	2.49698	1.9022	0.0125257	2.60684	2.03914	0.00913814	0.822902	0.836512	0.0410021	0.21236	0.265062	0.290112
17	12898829	na	1.31548	0.725034	0.18835	1.75991	1.10556	0.0784228	3.62571	3.54035	0.000288174	2.24215	1.6029	0.0249519	2.86065	2.37389	0.00422774	3.15774	2.79862	0.00158996	0.747488	0.561263	0.0364797	0.103598	0.413864	0.196515
13	18480969	GPI	1.56752	0.931843	0.116992	1.969	1.31022	0.0489528	3.55796	3.42743	0.00037374	2.3421	1.71726	0.0191754	2.75795	2.23534	0.00581648	3.3326	3.0653	0.0008604	0.675956	0.497852	0.0406825	0.0816117	0.379646	0.220627
2	61406589	na	1.65187	1.0063	0.0985605	0.967823	0.477383	0.333133	3.58381	3.47028	0.000338623	2.83642	2.34082	0.0045623	2.24123	1.60187	0.025011	2.83655	2.34099	0.00456045	0.647284	0.794886	0.0389916	0.157978	0.223116	0.372546
30	4125411	na	1.47065	0.849594	0.141386	1.87612	1.21725	0.0606392	3.68755	3.64508	0.000226423	2.4105	1.79776	0.0159308	2.65275	2.09779	0.00798382	3.33592	3.07049	0.000850183	0.704759	0.526592	0.0328488	0.0811989	0.35711	0.247155
28	3467838	LOC107214823	1.29015	0.705536	0.196999	1.30223	0.714811	0.192836	3.51196	3.35183	0.000444807	2.55107	1.96903	0.0107392	2.51112	1.91956	0.0120348	2.87464	2.39309	0.00404494	0.754408	0.714712	0.0435951	0.150733	0.309105	0.286044
4	42224751	KIT	1.74724	1.09369	0.0805961	2.00158	1.34361	0.0453303	3.4823	3.30353	0.000497131	2.40138	1.78692	0.0163335	2.65398	2.09937	0.00795477	3.39021	3.15589	0.000698402	0.61607	0.486834	0.0453939	0.0751304	0.360226	0.246812
9	7592515	GLS	2.15347	1.50471	0.0312817	0.924979	0.4498	0.354977	3.7698	3.78681	0.000163379	2.89319	2.41867	0.00381355	1.96582	1.30699	0.049319	3.30225	3.01812	0.000959131	0.47754	0.804996	0.0280829	0.085344	0.209722	0.456362
4	953047	SLC7A11	1.19983	0.637888	0.230204	1.49798	0.872444	0.134139	3.46669	3.27827	0.000526907	2.2685	1.63266	0.0232991	2.76968	2.25095	0.00561111	2.78507	2.27152	0.00535155	0.778839	0.655601	0.046312	0.170336	0.404548	0.218022
9	651101	TRPM8	1.0578	0.537385	0.290145	1.77789	1.1225	0.0754224	4.25763	4.68485	2.06609e-05	2.03862	1.38208	0.0414875	2.98355	2.54527	0.00284925	3.61722	3.52611	0.000297779	0.813671	0.556015	0.0107078	0.0527637	0.482941	0.167973
11	18820643	na	1.12801	0.586173	0.259314	1.55182	0.918271	0.120706	3.71617	3.69408	0.000202263	2.3642	1.74306	0.0180691	2.64943	2.09352	0.00806269	3.1676	2.81332	0.00153701	0.796216	0.636602	0.0311256	0.102292	0.372578	0.248076
16	1724578	RAB11FIP3	1.1365	0.592186	0.255749	1.33836	0.742849	0.18078	3.95061	4.10818	7.79516e-05	2.42041	1.80959	0.0155029	2.58904	2.01663	0.00962426	3.31845	3.04326	0.000905194	0.794263	0.704898	0.0190246	0.0833563	0.353686	0.264716
6	3359147	SFMBT2	1.90019	1.24102	0.0574085	0.991858	0.493134	0.321267	3.84009	3.91014	0.000122987	2.83866	2.34387	0.00453028	2.16335	1.5155	0.0305144	3.29386	3.00514	0.000988227	0.566325	0.789331	0.0240641	0.0863663	0.222537	0.397651
13	2243661	GSE1	1.30674	0.718285	0.1913	1.86254	1.20393	0.0625268	3.57891	3.46214	0.000345034	2.19866	1.55436	0.0279024	3.16975	2.81653	0.00152571	2.78971	2.27774	0.0052755	0.749904	0.530465	0.0393147	0.169227	0.429824	0.128521
13	2243658	GSE1	1.31883	0.727634	0.187226	1.84948	1.19119	0.064389	3.49758	3.32837	0.000469494	2.20799	1.56472	0.0272447	3.16923	2.81575	0.00152844	2.76792	2.2486	0.00564154	0.746551	0.534385	0.0444756	0.174411	0.426366	0.128616
10	3202138	RASAL2	1.12602	0.584762	0.260158	1.58324	0.945515	0.113366	3.68411	3.63922	0.000229499	2.14014	1.49021	0.0323434	2.83113	2.33364	0.00463835	3.09525	2.70631	0.0019665	0.796672	0.624904	0.0330545	0.112344	0.450606	0.203731
3	47344368	SASH1	0.693135	0.31138	0.488225	1.29609	0.710086	0.194946	4.25048	4.67098	2.13313e-05	2.02923	1.37228	0.0424346	2.92841	2.46763	0.00340699	3.37344	3.12939	0.000742358	0.880212	0.71633	0.0108371	0.0766131	0.485693	0.180369
16	14184632	CACNA1H	1.51735	0.888814	0.129177	1.53721	0.90573	0.124242	3.43321	3.22441	0.000596474	2.46012	1.85732	0.0138892	2.49616	1.9012	0.0125546	2.85683	2.36866	0.00427895	0.691405	0.641888	0.0489891	0.154063	0.34055	0.290345
3	33528839	SRD5A2	1.88212	1.22316	0.0598194	2.22959	1.58881	0.0257746	3.50886	3.34676	0.000450027	2.14302	1.49334	0.0321111	2.71491	2.17853	0.00662932	3.31864	3.04356	0.000904569	0.571954	0.400042	0.0437863	0.0833327	0.449618	0.229828
3	4668231	PLCB1	1.27443	0.693548	0.202512	1.03207	0.519938	0.302039	3.88148	3.98371	0.000103822	2.56113	1.98158	0.0104333	2.3826	1.7647	0.017191	3.02774	2.60838	0.00246389	0.75867	0.780773	0.0218097	0.123908	0.305485	0.326733
3	10627248	na	1.80467	1.14797	0.0711262	1.70322	1.05293	0.0885264	3.43642	3.22955	0.00058945	2.44014	1.83323	0.0146815	2.4991	1.9048	0.012451	3.07196	2.67232	0.00212658	0.59814	0.580368	0.0487333	0.116157	0.347155	0.289506
4	12671923	ANAPC10	1.45957	0.840408	0.144408	1.66103	1.01454	0.096707	3.7216	3.70342	0.000197961	2.40361	1.78957	0.016234	2.50196	1.9083	0.0123509	3.39147	3.15789	0.000695194	0.707785	0.596186	0.0308207	0.0750172	0.359466	0.288687
13	2490490	na	1.6989	1.04896	0.0893381	1.7193	1.06773	0.0855594	3.49729	3.32789	0.000470018	2.27041	1.63484	0.0231824	2.6305	2.06926	0.00852582	3.14416	2.77842	0.00166564	0.631692	0.574125	0.0444936	0.105394	0.403857	0.253266
6	36607355	NAV3	1.14881	0.600962	0.250633	1.26724	0.688097	0.20507	3.48773	3.31235	0.000487139	2.34978	1.7262	0.0187846	2.54277	1.95869	0.0109979	2.78559	2.27221	0.00534301	0.79138	0.723725	0.0450697	0.170212	0.377214	0.277284
6	36607328	NAV3	1.16613	0.61339	0.243562	1.29997	0.713067	0.193612	3.47507	3.29181	0.000510724	2.3556	1.733	0.0184928	2.52901	1.94163	0.0114386	2.7706	2.25218	0.00559528	0.787233	0.71531	0.0458217	0.173777	0.375353	0.281046
14	2283246	LOC107210490	1.56756	0.931871	0.116985	0.929528	0.452698	0.352616	3.53941	3.39683	0.000401024	2.68766	2.14294	0.00719549	2.20706	1.56368	0.0273096	2.67131	2.12173	0.00755559	0.675947	0.803947	0.0418738	0.196377	0.266547	0.383688
19	9135691	na	1.82359	1.16613	0.0682134	1.78735	1.13146	0.0738815	3.55073	3.41548	0.000384171	2.36726	1.74665	0.0179204	2.50489	1.91191	0.0122488	3.25652	2.94773	0.00112789	0.591879	0.553196	0.0411497	0.0908062	0.371583	0.287843
19	9135690	na	1.81045	1.1535	0.0702264	1.7604	1.10602	0.0783395	3.56697	3.44233	0.000361134	2.36823	1.74779	0.0178734	2.50386	1.91063	0.0122847	3.21261	2.88095	0.00131536	0.596247	0.561121	0.0400972	0.0961594	0.371266	0.288141
19	9135685	na	1.80633	1.14956	0.0708668	1.73493	1.08221	0.0827534	3.49198	3.31925	0.000479461	2.36714	1.74651	0.0179263	2.49955	1.90535	0.0124352	3.25707	2.94858	0.0011257	0.597598	0.568485	0.0448146	0.090742	0.371622	0.289378
15	4097473	na	2.23225	1.59178	0.0255987	2.63038	2.0691	0.00852903	3.12298	2.74708	0.00179027	1.60877	0.967921	0.107666	1.98249	1.324	0.0474246	3.93055	4.07186	8.47505e-05	0.44624	0.267211	0.0825276	0.0307461	0.625495	0.451294
7	57891306	na	1.79519	1.13892	0.0726233	1.34281	0.746339	0.179333	3.6792	3.63085	0.000233964	2.61183	2.04547	0.00900598	2.23978	1.60023	0.0251054	3.24383	2.92835	0.00117936	0.60121	0.703651	0.033348	0.092336	0.287851	0.37302
10	10493418	NFIA	0.84623	0.400745	0.397425	1.07061	0.546151	0.284347	3.78339	3.8105	0.000154705	2.25549	1.61793	0.0241027	2.59394	2.02282	0.00948821	2.90479	2.43474	0.00367499	0.856764	0.772647	0.0273044	0.145781	0.409184	0.263376
3	5747742	na	1.98398	1.32552	0.047258	1.87359	1.21476	0.0609875	3.74897	3.75064	0.000177565	2.32191	1.69383	0.0202379	2.52461	1.93619	0.0115828	3.59965	3.49669	0.000318645	0.538099	0.52732	0.029272	0.0545004	0.385923	0.282236
10	9089721	PDE4B	0.862547	0.410736	0.388386	1.51094	0.883376	0.130805	4.00007	4.19843	6.33246e-05	2.0685	1.41349	0.0385927	2.77018	2.25162	0.00560252	3.37524	3.13222	0.000737523	0.853917	0.65115	0.017761	0.0764559	0.473918	0.21791
4	67377983	na	1.39701	0.789387	0.16241	1.83988	1.18186	0.0657863	3.57109	3.44916	0.000355499	2.25266	1.61474	0.0242806	2.57054	1.99336	0.010154	3.37719	3.13531	0.000732295	0.724361	0.537331	0.0398279	0.0762844	0.410183	0.26971
1	31218560	na	1.07534	0.54941	0.282221	1.13165	0.588746	0.257783	3.50423	3.3392	0.000457936	2.40649	1.793	0.0161066	2.40811	1.79492	0.0160354	2.73989	2.2114	0.00614606	0.809436	0.758768	0.0440708	0.18097	0.358483	0.318842
14	3186952	na	0.701842	0.316253	0.482778	0.632404	0.278088	0.527123	4.11719	4.41621	3.83521e-05	2.28581	1.65237	0.0222653	2.51583	1.92536	0.0118751	2.90598	2.4364	0.00366099	0.879024	0.859748	0.0144367	0.145581	0.398264	0.284674
8	23873815	na	1.6091	0.968212	0.107594	2.25928	1.62223	0.0238657	3.50081	3.33363	0.000463842	1.82896	1.17131	0.0674053	2.54226	1.95806	0.0110139	3.6172	3.52607	0.000297802	0.662254	0.388964	0.0442792	0.0527657	0.547763	0.277424
2	64010	SMARCC1	0.922144	0.447997	0.356453	0.965745	0.47603	0.334172	3.63878	3.56235	0.000273938	2.30455	1.67383	0.021192	2.37457	1.75524	0.0175694	2.83614	2.34044	0.00456625	0.842886	0.795389	0.0357272	0.158055	0.391489	0.329168
29	2456282	na	1.25841	0.681432	0.208242	1.34204	0.745734	0.179583	3.55263	3.41861	0.000381404	2.25696	1.6196	0.0240105	2.41606	1.80439	0.0156895	3.05411	2.64642	0.00225726	0.763191	0.703867	0.0410272	0.119305	0.408663	0.316336
3	27352300	na	0.0792334	0.0283313	0.936847	0.442844	0.181854	0.657879	3.86656	3.9571	0.000110381	2.21163	1.56876	0.026992	2.4498	1.84486	0.0142936	2.68724	2.1424	0.00720445	0.933775	0.884401	0.0225981	0.192887	0.425009	0.305601
3	27352305	na	0.0844373	0.0302539	0.932709	0.465878	0.192937	0.641303	3.95625	4.11842	7.61351e-05	2.21084	1.56788	0.0270471	2.43746	1.83001	0.0147908	2.70966	2.17164	0.0067353	0.933501	0.881767	0.0188858	0.187883	0.425306	0.309567
13	19283575	na	1.16142	0.609996	0.245473	1.19685	0.6357	0.231366	3.62012	3.53097	0.000294462	2.19218	1.54719	0.0283668	2.45446	1.85048	0.0141097	2.92992	2.46973	0.00339053	0.788373	0.742502	0.0367982	0.141516	0.4322	0.30409
3	701557	XRN2	0.146916	0.0539419	0.883198	0.510487	0.214876	0.60971	4.88212	5.97901	1.04951e-06	1.85199	1.19363	0.0640278	2.78929	2.27717	0.00528233	3.45192	3.25444	0.000556621	0.930034	0.876398	0.00275111	0.0693562	0.540829	0.213576
25	5129700	LOC107214421	1.43442	0.819723	0.151453	1.84731	1.18908	0.064702	3.46097	3.26903	0.000538228	2.28636	1.653	0.0222332	2.35454	1.73175	0.0185458	3.4416	3.23786	0.000578279	0.714463	0.535053	0.0467595	0.0703537	0.398063	0.335691
3	27352339	na	0.0903333	0.0324415	0.928022	0.457963	0.18911	0.646979	3.97665	4.15557	6.98919e-05	2.20453	1.56087	0.0274872	2.42801	1.81868	0.0151817	2.70058	2.15978	0.0069218	0.933187	0.882682	0.0183721	0.189921	0.427654	0.31257
1	74062131	PDGFD	0.608275	0.265196	0.543005	0.800443	0.373194	0.423454	3.4812	3.30175	0.000499167	2.23145	1.59089	0.0256513	2.4009	1.78635	0.016355	2.50104	1.90717	0.0123831	0.890979	0.831208	0.045459	0.241043	0.41756	0.321096
6	3311114	SFMBT2	1.24616	0.672219	0.212707	0.687129	0.308034	0.492002	4.20919	4.59127	2.56287e-05	2.53655	1.95097	0.011195	2.07992	1.42559	0.0375329	3.38413	3.14628	0.000714037	0.76658	0.851226	0.0116837	0.0756719	0.314277	0.422182
6	3311089	SFMBT2	1.25819	0.681264	0.208322	0.657099	0.29148	0.511117	4.23201	4.63524	2.31614e-05	2.54246	1.95831	0.0110075	2.06472	1.4095	0.0389497	3.44672	3.24609	0.000567432	0.763253	0.855989	0.0111657	0.0698601	0.31218	0.426985
16	10652075	ADAP1	1.10239	0.568169	0.27029	1.33907	0.743407	0.180548	3.48115	3.30167	0.000499267	2.15264	1.50381	0.0313468	2.45352	1.84935	0.0141466	2.85488	2.366	0.00430529	0.802684	0.704699	0.0454622	0.154442	0.446295	0.304395
1	74062130	PDGFD	0.59771	0.259611	0.550034	0.842099	0.398231	0.399732	3.44724	3.24692	0.000566341	2.22162	1.5799	0.0263088	2.38232	1.76437	0.017204	2.51263	1.92142	0.0119834	0.892222	0.822964	0.047867	0.237641	0.421253	0.326818
3	711302	XRN2	0.737051	0.336213	0.461091	0.977631	0.483786	0.328257	3.98332	4.16775	6.796e-05	2.15836	1.51005	0.0308995	2.43931	1.83223	0.0147154	3.13768	2.76881	0.00170289	0.87405	0.792637	0.0182004	0.106334	0.444299	0.308976
6	3311098	SFMBT2	1.26272	0.684679	0.206691	0.684015	0.306303	0.493966	4.23463	4.6403	2.28929e-05	2.53832	1.95317	0.0111387	2.05386	1.39806	0.0399892	3.39813	3.16846	0.000678479	0.761987	0.85173	0.0111196	0.0744161	0.313652	0.430357
3	711297	XRN2	0.762574	0.35094	0.445717	0.993303	0.494088	0.320562	4.02117	4.23725	5.79099e-05	2.16319	1.51532	0.0305267	2.42775	1.81836	0.0151928	3.1623	2.80541	0.00156526	0.870269	0.788991	0.0171925	0.102996	0.442604	0.312654
1	59294176	EPSTI1	0.448777	0.184693	0.653592	0.953337	0.467985	0.34042	4.42295	5.01161	9.73622e-06	1.91492	1.25568	0.0555029	2.67419	2.12546	0.00749104	3.35707	3.10363	0.000787719	0.907723	0.798363	0.00750743	0.0785464	0.520756	0.241134
3	63370852	TBC1D32	1.17506	0.619841	0.239971	1.89616	1.23703	0.0579388	3.72385	3.70728	0.000196209	1.91856	1.25932	0.0550397	2.66483	2.11335	0.00770277	3.48364	3.30571	0.000494636	0.785051	0.520723	0.0306944	0.0662148	0.519673	0.243778
9	29164368	MUC13	0.710972	0.321389	0.477101	1.10378	0.569135	0.26969	3.53287	3.38607	0.000411082	2.05354	1.39772	0.0400199	2.52858	1.9411	0.0114525	2.77732	2.26115	0.00548094	0.87776	0.765264	0.0422888	0.172183	0.478487	0.281162
3	711300	XRN2	0.734879	0.33497	0.462413	0.990542	0.492267	0.321909	4.01209	4.22053	6.0183e-05	2.14587	1.49644	0.031883	2.42883	1.81966	0.0151475	3.17527	2.82479	0.00149695	0.874365	0.789639	0.0174391	0.101267	0.448638	0.312311
12	4208532	na	0.635503	0.279758	0.5251	1.19997	0.637988	0.23015	3.47679	3.2946	0.00050746	1.94349	1.28436	0.0519565	2.62295	2.05962	0.00871732	2.69412	2.15135	0.00705746	0.887679	0.741687	0.0457204	0.191363	0.512101	0.255308
1	32761996	SLC9A7	0.521772	0.220527	0.601829	0.30698	0.119839	0.758859	3.64838	3.57857	0.000263896	2.3407	1.71562	0.0192478	2.21422	1.57165	0.0268136	2.43409	1.82597	0.0149291	0.900575	0.898218	0.0351684	0.260667	0.380089	0.38133
19	3157481	CACNG1	1.5529	0.919202	0.120448	2.08305	1.42891	0.0372471	3.53605	3.39131	0.000406154	2.02197	1.36472	0.0431793	2.46339	1.86128	0.0137631	3.64092	3.56596	0.00027167	0.680582	0.457164	0.042087	0.0507563	0.487792	0.301176
1	3065903	ERG	1.17224	0.617803	0.2411	1.41877	0.806966	0.155967	3.9648	4.13396	7.34576e-05	2.14158	1.49178	0.0322271	2.3977	1.78256	0.0164984	3.52761	3.37744	0.000419335	0.785743	0.681365	0.0186727	0.0617079	0.450112	0.322089
6	35802305	na	0.502416	0.21086	0.615375	1.85137	1.19303	0.0641158	3.55628	3.42465	0.000376138	1.41862	0.806852	0.156008	2.62992	2.06852	0.00854049	3.23745	2.91865	0.00120601	0.902551	0.533797	0.0407912	0.093101	0.687495	0.253424
6	55354051	na	0.397182	0.160375	0.691234	0.330345	0.1301	0.741139	4.21349	4.59954	2.51457e-05	2.12005	1.4685	0.0340017	2.34136	1.71639	0.0192135	2.91153	2.44411	0.00359662	0.912307	0.896038	0.0115868	0.144649	0.457382	0.340086
2	127584596	na	0.875037	0.418444	0.381554	0.950786	0.466339	0.341713	3.56633	3.44127	0.00036202	2.16806	1.52065	0.030154	2.29001	1.65717	0.0220208	2.80822	2.30263	0.00498166	0.851689	0.798968	0.0401391	0.164774	0.440881	0.356618
6	67591119	na	0.84691	0.40116	0.397045	1.10523	0.570149	0.269061	3.50386	3.33859	0.000458573	2.10118	1.44824	0.0356255	2.34734	1.72335	0.018908	2.89869	2.42629	0.0037472	0.856646	0.764933	0.0440934	0.146797	0.46358	0.338099
2	134262803	na	0.996282	0.496055	0.319113	1.59451	0.95537	0.110823	3.49734	3.32797	0.000469931	1.83979	1.18178	0.0657988	2.60864	2.04142	0.00909032	2.84176	2.34809	0.00448652	0.82767	0.620801	0.0444906	0.156979	0.544532	0.25931
7	39920844	na	0.693526	0.311598	0.48798	0.982069	0.486695	0.326066	3.46704	3.27883	0.000526223	2.04218	1.38581	0.0411333	2.40425	1.79033	0.0162056	2.60789	2.04047	0.00911034	0.880159	0.791613	0.0462917	0.212085	0.481888	0.320049
2	134262820	na	0.999714	0.498326	0.317449	1.57933	0.942105	0.11426	3.52154	3.36749	0.000429051	1.83091	1.17319	0.0671136	2.60984	2.04294	0.0090585	2.89502	2.4212	0.00379138	0.826923	0.626376	0.0430005	0.147406	0.547185	0.258975
1	66528125	STARD13	1.12855	0.586555	0.259087	0.671346	0.299296	0.502	3.62777	3.54382	0.000285877	2.4112	1.7986	0.0159001	1.98472	1.32628	0.0471759	2.87032	2.38716	0.00410053	0.796093	0.853756	0.0363613	0.151425	0.356869	0.450673
3	27356915	na	0.0364695	0.0128219	0.970908	0.356372	0.141726	0.721562	3.71925	3.69937	0.000199816	2.11102	1.45879	0.0347708	2.27646	1.64171	0.0228186	2.51862	1.9288	0.0117815	0.93595	0.893517	0.030953	0.23596	0.460369	0.360844
1	85880896	TCAF2	1.505	0.878365	0.132323	1.62115	0.97887	0.104986	3.59864	3.495	0.000319886	2.04427	1.38799	0.0409273	2.3391	1.71377	0.0193301	3.31293	3.03468	0.000923248	0.695031	0.610887	0.0380068	0.084031	0.481269	0.340833
1	89325551	na	2.08189	1.42768	0.0373523	1.80937	1.15247	0.0703931	3.56616	3.44099	0.000362254	2.23643	1.59648	0.0253234	2.14235	1.49261	0.0321653	3.63394	3.5542	0.000279124	0.504005	0.546475	0.0401501	0.0512311	0.415845	0.404082
6	27060529	CNTN1	1.62312	0.980619	0.104564	1.8422	1.18412	0.0654453	3.7362	3.72857	0.000186822	1.89387	1.23476	0.0582426	2.46286	1.86065	0.0137833	3.62698	3.54248	0.00028676	0.657447	0.536621	0.0299969	0.0517952	0.527589	0.301348
2	28131376	DGKB	1.14695	0.599633	0.251401	1.7733	1.11816	0.0761794	3.50312	3.33739	0.000459847	1.67752	1.02946	0.0934406	2.58059	2.00598	0.00986323	3.28037	2.98434	0.00103671	0.791819	0.557369	0.0441386	0.0879912	0.601856	0.267012
7	21007155	na	0.61702	0.269846	0.537222	0.523396	0.221343	0.600699	3.56338	3.43638	0.000366115	2.3187	1.69013	0.0204115	2.03088	1.37399	0.0422676	2.72996	2.19831	0.00633416	0.889934	0.874776	0.0403312	0.183259	0.386926	0.437333
24	5548976	HIVEP3	1.26395	0.685614	0.206246	1.65018	1.00478	0.0989055	3.77135	3.7895	0.000162367	2.05569	1.39999	0.0398121	2.29287	1.66044	0.0218556	3.52652	3.37565	0.000421064	0.761638	0.600121	0.0279942	0.0618214	0.477837	0.355724
30	2822893	LOC107215369	1.23726	0.665568	0.215989	1.29286	0.707616	0.196058	3.5492	3.41295	0.000386408	2.16457	1.51683	0.0304208	2.18077	1.53461	0.0292003	3.15802	2.79903	0.00158843	0.769	0.717172	0.041248	0.103561	0.442117	0.392178
6	66746314	na	1.19887	0.637182	0.230578	1.16537	0.612844	0.243869	3.97718	4.15653	6.97382e-05	2.11635	1.46452	0.034315	2.22722	1.58615	0.0259328	3.36131	3.11028	0.00077575	0.779085	0.750535	0.0183586	0.0780112	0.45861	0.37707
22	3170173	LOC107213700	1.99978	1.34176	0.045524	1.22366	0.655452	0.221079	3.50049	3.33311	0.000464399	2.30284	1.67187	0.021288	1.93603	1.27684	0.0528635	3.16374	2.80756	0.00155756	0.532579	0.735384	0.0442987	0.102806	0.392035	0.465291
3	86013443	na	1.66769	1.02056	0.0953771	1.74057	1.08746	0.0817592	3.65194	3.58458	0.00026027	2.01568	1.35819	0.0438339	2.28124	1.64716	0.0225342	3.48841	3.31345	0.000485898	0.641797	0.566749	0.0349606	0.065734	0.489593	0.359342
1	94366066	NIT2	1.04899	0.53138	0.294185	0.653623	0.289582	0.513355	3.63457	3.55527	0.00027844	2.3166	1.6877	0.0205258	1.97039	1.31163	0.0487941	2.90538	2.43556	0.00366808	0.815758	0.856526	0.0359701	0.145682	0.387609	0.454961
30	4016178	na	0.667375	0.297111	0.504532	0.850438	0.403313	0.395082	3.4747	3.29121	0.000511429	1.80251	1.14591	0.0714652	2.56132	1.98182	0.0104275	2.43758	1.83015	0.0147859	0.883633	0.821253	0.0458435	0.259671	0.555797	0.272157
3	108318046	na	0.431564	0.176488	0.666058	1.25559	0.679301	0.209266	3.5953	3.48944	0.000324013	1.71327	1.06217	0.0866621	2.52227	1.9333	0.0116601	2.96563	2.51991	0.0030206	0.909293	0.726622	0.0382291	0.135256	0.589036	0.282866
15	15697387	na	0.920163	0.446739	0.357487	1.25998	0.682613	0.207676	3.70295	3.6714	0.000213107	1.92186	1.26262	0.0546235	2.28713	1.65387	0.0221884	3.22103	2.89371	0.00127729	0.843269	0.725535	0.0319222	0.0950456	0.518688	0.357517
2	90202420	na	0.808501	0.377991	0.418802	1.19229	0.632366	0.233149	3.60261	3.50164	0.000315033	1.87522	1.21636	0.060763	2.31634	1.6874	0.0205398	3.09709	2.70901	0.0019543	0.863074	0.743685	0.0377854	0.112089	0.533585	0.348264
9	10428641	SATB2	0.861826	0.410292	0.388784	0.488299	0.203885	0.625338	3.969	4.14161	7.21759e-05	2.2173	1.57508	0.0266025	1.9422	1.28305	0.0521134	3.06236	2.65838	0.00219596	0.854045	0.879113	0.018567	0.117854	0.422883	0.463475
1	24310907	na	0.592415	0.256825	0.553573	0.214594	0.0808779	0.830084	3.82227	3.87867	0.000132229	2.04104	1.38461	0.0412469	2.1035	1.45073	0.0354218	2.58595	2.01273	0.00971111	0.892837	0.906132	0.0250787	0.217809	0.482227	0.415501
5	5455121	na	0.797557	0.37148	0.425128	0.886375	0.425488	0.375416	3.58255	3.46819	0.000340258	2.01526	1.35776	0.0438777	2.12539	1.47425	0.0335544	2.88482	2.40712	0.00391634	0.864836	0.813634	0.0390746	0.149081	0.489712	0.409145
1	24310931	na	0.570381	0.245331	0.568419	0.265331	0.101958	0.790754	3.80321	3.84518	0.000142831	2.03467	1.37796	0.0418836	2.09565	1.44233	0.0361135	2.59945	2.02978	0.00933726	0.895343	0.901921	0.0261686	0.214297	0.484103	0.417734
3	110068779	na	0.939329	0.458968	0.347562	0.459396	0.189801	0.64595	3.49704	3.32748	0.000470459	2.23376	1.59347	0.0254991	1.89006	1.23099	0.0587498	2.67402	2.12525	0.00749469	0.839512	0.882517	0.0445088	0.195786	0.416768	0.481655
1	104011365	ROBO2	0.892527	0.429328	0.37211	0.485123	0.202324	0.627589	3.70184	3.66949	0.000214046	2.05532	1.39959	0.0398485	2.06055	1.4051	0.0393461	2.85567	2.36708	0.00429455	0.848495	0.879495	0.0319896	0.154288	0.477951	0.428286
25	4782874	na	0.443461	0.182149	0.657432	0.717165	0.324889	0.473272	3.52566	3.37424	0.000422435	1.85224	1.19387	0.063992	2.26264	1.62602	0.023658	2.6083	2.04099	0.00909941	0.908212	0.846243	0.0427428	0.211977	0.540752	0.365491
3	110068780	na	0.941328	0.460251	0.346537	0.470814	0.195333	0.637774	3.50398	3.3388	0.000458356	2.23255	1.59213	0.0255784	1.88098	1.22204	0.0599742	2.66724	2.11647	0.00764768	0.839114	0.88119	0.0440857	0.197258	0.417181	0.484938
8	1112464	CDH23	0.62892	0.276215	0.529402	1.35316	0.754479	0.176003	3.6601	3.5984	0.000252118	1.67182	1.02429	0.0945603	2.43265	1.82423	0.0149889	3.16645	2.8116	0.00154311	0.88849	0.70072	0.0344811	0.102446	0.603901	0.311101
13	18035879	CHST8	0.943844	0.461867	0.34525	1.14444	0.597839	0.252442	3.83569	3.90236	0.00012521	1.91426	1.25503	0.0555871	2.18546	1.53977	0.0288554	3.22671	2.90233	0.0012522	0.838611	0.755694	0.024314	0.0943774	0.520951	0.390685
2	62901409	PHACTR1	0.241234	0.0918511	0.809373	0.0226654	0.00792514	0.981917	3.61885	3.52884	0.000295911	1.89008	1.23101	0.0587478	2.2095	1.56639	0.0271402	2.21114	1.56822	0.027026	0.924136	0.919478	0.0368704	0.330036	0.528821	0.382889
7	17847441	na	0.736348	0.33581	0.461519	1.54235	0.910134	0.122989	3.43946	3.23442	0.000582878	1.50585	0.879077	0.132106	2.55178	1.96991	0.0107175	3.01048	2.58364	0.00260833	0.874152	0.64004	0.0484908	0.12711	0.656955	0.274787
4	47730050	na	0.102709	0.0370656	0.918194	0.0164703	0.00574479	0.986859	3.74761	3.7483	0.000178527	2.13654	1.48631	0.0326351	1.90435	1.24516	0.0568642	2.59777	2.02766	0.00938302	0.932521	0.919849	0.0293492	0.214736	0.451833	0.476417
18	1928592	DAB2IP	1.21491	0.648978	0.2244	0.935666	0.456621	0.349445	3.78741	3.8175	0.000152229	2.1358	1.48551	0.0326954	1.90004	1.24087	0.0574284	3.28585	2.99279	0.00101675	0.774942	0.802519	0.0270745	0.0873337	0.452084	0.478008
4	47730045	na	0.108584	0.039276	0.913532	0.000888774	0.000308084	0.999291	3.78585	3.81479	0.000153183	2.13353	1.48305	0.0328815	1.90195	1.24277	0.0571783	2.57299	1.99644	0.0100824	0.9322	0.920767	0.0271635	0.221141	0.452857	0.477306
3	70368510	POPDC3	1.09835	0.56535	0.272051	1.3445	0.747663	0.178787	3.58795	3.47718	0.00033329	1.73313	1.08054	0.0830724	2.27754	1.64294	0.0227541	3.06132	2.65686	0.00220365	0.803711	0.703176	0.0387175	0.118038	0.58191	0.360483
4	67377972	na	0.482394	0.200986	0.629526	0.614107	0.268295	0.539145	3.5775	3.4598	0.000346897	2.01345	1.35588	0.0440673	1.99461	1.33644	0.0460853	2.73402	2.20366	0.00625668	0.904532	0.862445	0.0394074	0.182326	0.490226	0.447889
12	19589299	na	0.243106	0.09263	0.807923	0.434185	0.177731	0.664154	3.56312	3.43596	0.000366473	1.81019	1.15325	0.0702665	2.19633	1.55178	0.0280685	2.43243	1.82396	0.0149981	0.92401	0.885368	0.0403479	0.261143	0.553451	0.387188
6	67937319	BID	0.721618	0.327413	0.470529	1.30648	0.718086	0.191388	3.48203	3.3031	0.000497622	1.70859	1.05786	0.0875261	2.29784	1.66613	0.0215709	3.02034	2.59775	0.00252493	0.876264	0.713584	0.0454097	0.125284	0.590689	0.354161
11	22187741	na	0.584952	0.252915	0.55858	1.31203	0.722369	0.189509	3.95289	4.11231	7.72124e-05	1.49735	0.871921	0.134301	2.50422	1.91108	0.0122721	3.31715	3.04123	0.000909423	0.893695	0.712102	0.0189687	0.0835158	0.659976	0.288037
11	22187742	na	0.580417	0.250547	0.561634	1.28872	0.704442	0.197496	3.9006	4.01794	9.59533e-05	1.49781	0.872308	0.134181	2.49834	1.90387	0.0124776	3.30078	3.01585	0.000964161	0.894212	0.71825	0.0208078	0.0855234	0.659813	0.289723
16	1433945	na	0.962619	0.473998	0.335739	1.67886	1.03068	0.0931802	3.73891	3.73324	0.000184823	1.69184	1.04251	0.0906761	2.29487	1.66273	0.0217407	3.5345	3.38876	0.000408543	0.834794	0.589604	0.0298436	0.0609875	0.596653	0.355096
21	2470969	LOC107213168	1.75229	1.09841	0.0797233	1.80843	1.15156	0.0705402	3.46404	3.27398	0.000532134	2.01231	1.3547	0.0441877	1.97424	1.31556	0.0483549	3.57793	3.46052	0.000346323	0.614555	0.546768	0.0465113	0.0566262	0.49055	0.453773
6	2024787	PLXNA4	0.715042	0.323688	0.474583	0.169727	0.0628712	0.865225	3.64709	3.57639	0.000265223	2.4581	1.85488	0.0139676	1.52279	0.893433	0.127811	2.54332	1.95938	0.0109804	0.877191	0.9096	0.0352436	0.22899	0.341225	0.610511
20	2248110	LOC107212998	0.206072	0.0774121	0.836735	0.261702	0.100425	0.793551	4.04449	4.28035	5.24381e-05	2.00537	1.34753	0.0449233	1.97222	1.3135	0.0485849	2.50543	1.91257	0.0122301	0.926434	0.902233	0.0165462	0.239719	0.492541	0.454397
12	969854	CELF6	0.754839	0.346454	0.450346	1.1676	0.614448	0.24297	3.65425	3.5885	0.000257932	1.86581	1.20713	0.0620677	2.10894	1.45656	0.0349496	3.24195	2.9255	0.00118713	0.871432	0.749977	0.0348248	0.0925613	0.536548	0.41394
6	2024789	PLXNA4	0.717871	0.325289	0.472837	0.16496	0.0609924	0.868976	3.64369	3.57064	0.000268756	2.46101	1.85841	0.0138545	1.51253	0.884728	0.130398	2.53348	1.94716	0.0112937	0.876794	0.909955	0.0354419	0.231759	0.340249	0.61386
2	68995282	PIGN	0.710956	0.32138	0.477112	1.10132	0.56742	0.270757	3.85462	3.93588	0.000115911	1.79247	1.13633	0.0730583	2.17482	1.52807	0.0296436	3.3356	3.06998	0.000851169	0.877763	0.765824	0.0232428	0.081239	0.559509	0.394061
15	9172235	na	1.04609	0.529413	0.29552	0.88936	0.42735	0.37381	3.871	3.96501	0.00010839	1.86987	1.21111	0.061502	2.09446	1.44107	0.0362186	3.1594	2.80109	0.00158094	0.816438	0.812984	0.022363	0.10338	0.535275	0.418068
5	18954373	na	1.57837	0.941267	0.114481	1.38938	0.783262	0.164717	3.6222	3.53445	0.00029211	1.97349	1.3148	0.0484399	1.9902	1.3319	0.0465694	3.41124	3.18931	0.000646688	0.672463	0.690227	0.03668	0.0732167	0.502609	0.449136
21	5032334	na	1.97166	1.31293	0.048649	1.96191	1.30301	0.0497728	3.39859	3.16919	0.000677339	1.65295	1.00727	0.0983406	1.66928	1.022	0.0950614	3.8206	3.87573	0.00013313	0.542471	0.500186	0.0517092	0.0375149	0.610558	0.562454
3	27363886	na	0.254992	0.0976003	0.798729	0.870794	0.41582	0.383867	3.88173	3.98415	0.000103717	1.61745	0.975596	0.10578	2.30698	1.67662	0.0210561	2.91674	2.45135	0.0035371	0.923203	0.816987	0.0217967	0.143768	0.622631	0.351264
14	5459813	NT5DC2	0.98457	0.488336	0.324836	1.45078	0.83315	0.146842	3.84885	3.92565	0.000118674	1.79027	1.13424	0.073411	2.09282	1.43931	0.0363652	3.63903	3.56278	0.000273665	0.830191	0.671284	0.0235683	0.050885	0.560369	0.418532
10	12102784	na	0.809563	0.378625	0.418191	1.0639	0.541552	0.287374	4.20922	4.59133	2.56254e-05	1.74276	1.08951	0.0813748	2.1366	1.48638	0.0326305	3.53862	3.39553	0.000402227	0.862901	0.774094	0.011683	0.0605562	0.578385	0.405811
1	87572318	IFFO1	0.708885	0.320213	0.478396	0.660044	0.29309	0.509226	3.42204	3.20654	0.000621532	1.9836	1.32513	0.0473007	1.84925	1.19097	0.0644213	2.72909	2.19717	0.00635084	0.878051	0.855531	0.0498751	0.183458	0.499316	0.496905
14	4742326	CACNA2D2	0.907178	0.438526	0.364313	1.38088	0.776466	0.167315	3.74937	3.75134	0.000177281	1.57702	0.940092	0.114791	2.2401	1.60059	0.0250846	3.29005	2.99927	0.00100169	0.845753	0.692721	0.0292492	0.0868271	0.635675	0.372916
32	69832292	na	0.290235	0.112587	0.771636	0.645954	0.285411	0.518309	3.49792	3.32892	0.000468897	1.77724	1.12188	0.0755293	2.01565	1.35817	0.0438364	2.63513	2.07518	0.00841046	0.92072	0.857703	0.044455	0.204845	0.565416	0.441832
32	69832291	na	0.273461	0.105408	0.784499	0.615499	0.269036	0.538225	3.46783	3.2801	0.000524684	1.77398	1.11881	0.0760664	2.01205	1.35443	0.044215	2.60052	2.03114	0.00930818	0.921919	0.862243	0.0462458	0.214017	0.566665	0.442883
5	6064187	na	1.11798	0.579092	0.263577	1.05886	0.538104	0.289665	3.57504	3.45571	0.000350178	1.82547	1.16794	0.0679303	1.92975	1.27053	0.0536375	3.18315	2.8366	0.0014568	0.79867	0.775173	0.0395692	0.100204	0.548794	0.467363
1	14838473	MAP7D2	0.571847	0.246091	0.567425	1.18919	0.630106	0.234366	3.67257	3.61957	0.000240123	1.40804	0.798281	0.159118	2.3365	1.71074	0.0194653	3.19802	2.85894	0.00138374	0.895179	0.744484	0.033743	0.0981764	0.691114	0.341693
18	579935	na	1.1343	0.590625	0.25667	0.742063	0.339088	0.458049	3.5543	3.42138	0.000378984	2.01228	1.35467	0.0441905	1.73022	1.07784	0.0835915	3.08237	2.68748	0.00205362	0.794772	0.841941	0.0409192	0.114307	0.490557	0.541135
30	782452	PIP5K1C	0.350228	0.138963	0.726167	0.166109	0.0614446	0.868071	4.08834	4.36204	4.34469e-05	1.85957	1.20103	0.0629469	1.86237	1.20377	0.0625503	2.74509	2.21828	0.00604948	0.916172	0.909869	0.0152875	0.179764	0.538493	0.491869
22	2114038	na	1.39575	0.788375	0.162789	1.81896	1.16167	0.0689176	3.4156	3.19626	0.000636415	1.57489	0.938242	0.115281	1.88193	1.22297	0.0598456	3.67308	3.62044	0.000239642	0.724693	0.543606	0.0503823	0.0485065	0.63634	0.484597
30	2878891	SHC2	1.06834	0.544594	0.285369	0.955717	0.469524	0.339215	3.62052	3.53163	0.000294013	2.03348	1.37671	0.0420043	1.66235	1.01573	0.0964423	3.25695	2.9484	0.00112617	0.811141	0.797796	0.0367757	0.0907558	0.484454	0.564776
15	756578	na	0.747259	0.342077	0.454907	1.26312	0.684983	0.206546	3.89305	4.0044	9.89926e-05	1.69804	1.04818	0.0894996	1.99542	1.33727	0.0459966	3.562	3.43411	0.000368038	0.872556	0.724755	0.0212024	0.0581674	0.594441	0.447658
3	111292312	EXTL3	0.631437	0.277568	0.527755	0.434117	0.177699	0.664204	4.01534	4.2265	5.93604e-05	2.00642	1.34862	0.044811	1.63386	0.990173	0.102289	3.31766	3.04203	0.000907757	0.888181	0.885376	0.0173513	0.0834531	0.492229	0.574101
10	3087011	RASAL2	0.785576	0.3644	0.432116	1.00617	0.502612	0.314332	3.5448	3.40571	0.000392909	1.59855	0.958918	0.109921	2.03969	1.3832	0.0413813	2.98755	2.55095	0.00281223	0.86673	0.786157	0.0415297	0.131311	0.628824	0.434684
5	8053326	na	1.22278	0.654799	0.221412	0.94124	0.460194	0.346582	3.46852	3.28122	0.000523335	2.03072	1.37383	0.042283	1.58375	0.945958	0.113251	3.21559	2.88547	0.00130175	0.772873	0.801212	0.0462055	0.0957432	0.485258	0.590142
5	6048126	na	0.900062	0.434049	0.368087	0.558772	0.239338	0.576317	3.4928	3.32058	0.000477992	1.72499	1.07299	0.0845291	1.79452	1.13828	0.0727308	2.73364	2.20316	0.00626383	0.847093	0.870166	0.0447652	0.182413	0.584854	0.517128
10	20028730	na	0.362642	0.144558	0.716873	0.745118	0.340844	0.4562	3.43329	3.22454	0.000596296	1.47657	0.854521	0.139791	2.03529	1.3786	0.041822	2.75018	2.22503	0.00595621	0.915178	0.841402	0.0489827	0.178577	0.667228	0.436011
2	3912404	na	0.495501	0.207436	0.620247	1.02149	0.512827	0.307024	4.05759	4.30467	4.95827e-05	1.4118	0.801318	0.158009	2.08737	1.43351	0.0368544	3.57087	3.4488	0.000355792	0.903242	0.782999	0.0161756	0.0573111	0.689836	0.420059
12	1412460	HCN4	0.79291	0.368729	0.42783	1.07787	0.551155	0.28109	3.51995	3.36489	0.000431631	1.45388	0.835707	0.14598	2.04074	1.3843	0.0412766	2.91433	2.44799	0.00356458	0.865575	0.771061	0.0430997	0.144177	0.675073	0.434366
10	20028746	na	0.353366	0.140373	0.723814	0.770487	0.35555	0.441011	3.46872	3.28155	0.000522935	1.4548	0.836463	0.145726	2.0314	1.37454	0.0422143	2.71337	2.17651	0.0066603	0.915923	0.836831	0.0461935	0.187044	0.674743	0.437176
32	25565460	na	1.06596	0.542965	0.286441	0.992635	0.493647	0.320888	3.46727	3.27921	0.000525767	1.92403	1.2648	0.0543504	1.55544	0.921391	0.119842	3.19353	2.85219	0.00140544	0.811715	0.789148	0.0462781	0.0987919	0.518036	0.599767
3	88712393	DST	1.01216	0.506596	0.311461	0.953862	0.468325	0.340153	3.63611	3.55785	0.000276788	1.75569	1.1016	0.0791412	1.71821	1.06672	0.0857584	3.20908	2.87563	0.00133159	0.824181	0.798238	0.0358815	0.0966491	0.573588	0.545465
4	64142465	na	0.0226741	0.0079282	0.98191	0.697451	0.313792	0.485521	3.82933	3.89112	0.000128494	1.26957	0.689861	0.204239	2.08848	1.43469	0.0367547	3.06613	2.66384	0.00216852	0.936622	0.849539	0.0246763	0.11719	0.734003	0.41975
21	3831497	na	0.978248	0.48419	0.327951	0.590135	0.255628	0.5551	3.44358	3.24103	0.000574074	2.33886	1.71348	0.0193428	0.973925	0.481363	0.330094	2.34203	1.71717	0.0191793	0.831532	0.865869	0.0481611	0.288332	0.380666	0.763097
21	13746316	na	0.222993	0.0843148	0.823541	0.975214	0.482205	0.329454	3.49702	3.32745	0.000470489	1.24609	0.672166	0.212733	2.03405	1.37731	0.0419463	2.98039	2.54078	0.00287885	0.925344	0.793191	0.0445098	0.132609	0.740596	0.436382
1	1712363	na	0.68367	0.306112	0.494184	1.05899	0.538196	0.289604	3.46868	3.28148	0.000523022	1.30418	0.71631	0.192172	1.9403	1.28114	0.0523433	3.05649	2.64986	0.00223942	0.881485	0.775144	0.0461961	0.118887	0.723991	0.464036
7	51762783	CDC42BPB	0.34549	0.13684	0.729726	1.2068	0.642998	0.227511	3.47277	3.2881	0.000515111	0.957989	0.470995	0.338068	2.01517	1.35767	0.0438867	3.01472	2.5897	0.00257216	0.916547	0.739894	0.0459566	0.126326	0.810927	0.441972
7	51762739	CDC42BPB	0.341312	0.134974	0.732869	1.2006	0.638452	0.229905	3.45143	3.25366	0.000557626	0.94552	0.462945	0.344393	2.00227	1.34433	0.0452557	3.04557	2.63407	0.00232236	0.916875	0.741522	0.0475301	0.120798	0.813753	0.445705
8	3790592	na	0.102432	0.0369617	0.918414	0.501036	0.210175	0.616346	3.67682	3.6268	0.000236156	1.31655	0.72587	0.187988	1.83043	1.17272	0.0671859	2.80967	2.30459	0.00495919	0.932536	0.877565	0.0334899	0.164422	0.72032	0.504004
1	30975233	na	1.56201	0.927066	0.118286	1.77229	1.11721	0.0763473	3.48019	3.30011	0.000501057	0.750603	0.344006	0.452892	0.767278	0.353678	0.442916	1.58354	0.94578	0.113298	0.677712	0.557666	0.0455191	0.525916	0.851757	0.810475
2	41897188	na	0.659361	0.292716	0.509664	0.457522	0.188897	0.647296	3.86313	3.951	0.000111943	1.64556	1.00063	0.0998539	1.48967	0.865473	0.13631	3.28502	2.9915	0.00101975	0.884669	0.882733	0.02278	0.0874335	0.61312	0.621161
17	1429170	TMEM132B	1.20279	0.640055	0.229058	1.28179	0.699153	0.199916	3.69427	3.65656	0.000220516	1.33959	0.743819	0.180377	1.79487	1.13861	0.0726752	3.49206	3.31939	0.000479305	0.778082	0.720035	0.0324451	0.0653645	0.71331	0.517003
15	15911864	na	0.0194357	0.00678713	0.984494	0.108166	0.0391184	0.913864	3.47629	3.29379	0.000508411	1.49972	0.873913	0.133686	1.60372	0.963467	0.108776	2.309	1.67895	0.0209434	0.936778	0.913997	0.04575	0.299122	0.659137	0.58358
30	1979008	ADAMTS10	0.00462343	0.00160505	0.996311	0.270951	0.104341	0.786429	3.439	3.23368	0.000583874	1.71428	1.0631	0.0864774	1.3606	0.760349	0.17364	2.3883	1.77144	0.0169264	0.937481	0.901435	0.0485277	0.273444	0.58868	0.659143
21	966148	MYL9	0.24567	0.0936984	0.805938	0.440798	0.180878	0.65936	3.58686	3.47537	0.000334683	1.39209	0.785435	0.163895	1.67571	1.02782	0.0937947	2.87642	2.39554	0.00402213	0.923837	0.884631	0.0387896	0.150445	0.696473	0.560281
15	6066349	GLRA1	0.0833323	0.0298451	0.933587	0.911092	0.440995	0.362247	3.43713	3.23068	0.000587921	0.92359	0.448916	0.3557	2.13467	1.48429	0.0327876	2.71827	2.18294	0.00656235	0.933559	0.808159	0.0486771	0.18593	0.818599	0.406388
17	4428666	KIAA1671	0.763396	0.351418	0.445227	0.944201	0.462097	0.345067	3.72481	3.70893	0.000195466	1.43265	0.818273	0.151959	1.61896	0.97693	0.105456	3.37912	3.13835	0.000727193	0.870145	0.800519	0.0306405	0.0761153	0.682623	0.578836
21	966159	MYL9	0.263055	0.100996	0.792508	0.457641	0.188954	0.647211	3.49339	3.32154	0.000476932	1.37235	0.769664	0.169956	1.67805	1.02994	0.0933373	2.91505	2.449	0.00355631	0.922647	0.882719	0.0447294	0.144054	0.702949	0.559487
15	15697421	na	0.088919	0.0319159	0.929146	0.4903	0.20487	0.623921	4.10775	4.39845	3.99526e-05	1.1289	0.586799	0.258941	1.90566	1.24646	0.0566947	3.28115	2.98554	0.00103385	0.933263	0.878872	0.0147165	0.0878979	0.77118	0.475935
1	826036	IFNAR1	0.282914	0.109443	0.777243	0.711689	0.321793	0.476658	4.15223	4.48248	3.29244e-05	1.23548	0.664241	0.21665	1.78761	1.13172	0.0738388	3.64099	3.56608	0.000271591	0.921247	0.847169	0.0133891	0.0507511	0.743504	0.519588
5	6199593	OPHN1	0.421955	0.171948	0.673058	0.0233628	0.00817127	0.981361	3.58822	3.47762	0.000332948	1.13442	0.59071	0.25662	1.84586	1.18767	0.0649124	2.36802	1.74755	0.0178834	0.910152	0.919436	0.0386998	0.279761	0.769841	0.498195
3	109624480	LOC107201308	0.123669	0.0449969	0.901578	0.759862	0.349365	0.447337	3.52235	3.36882	0.000427742	1.2181	0.65133	0.223187	1.7448	1.09141	0.0810201	2.97907	2.53891	0.00289129	0.931362	0.838767	0.0429499	0.132847	0.748176	0.535793
19	6906983	na	0.880172	0.421629	0.378766	0.38545	0.154961	0.699904	3.79546	3.8316	0.000147368	0.878899	0.420839	0.379456	2.05671	1.40106	0.0397139	2.71809	2.1827	0.00656605	0.85076	0.890583	0.0266126	0.185973	0.828003	0.429476
21	13667982	PARD6B	1.5573	0.922996	0.1194	1.36235	0.761731	0.173089	3.74517	3.74407	0.000180274	0.419209	0.170655	0.675064	0.665867	0.296282	0.505496	2.30053	1.66922	0.0214181	0.679201	0.698085	0.0294881	0.301844	0.895445	0.829949
21	2346015	LOC107213168	0.340844	0.134765	0.733221	0.929949	0.452967	0.352397	3.60041	3.49796	0.000317716	0.785518	0.364366	0.43215	1.98517	1.32674	0.0471255	3.00127	2.57048	0.00268857	0.916912	0.803849	0.0379083	0.128807	0.84574	0.450546
3	103712327	na	0.424914	0.173343	0.670899	1.19779	0.636393	0.230998	3.61372	3.52023	0.000301833	0.519456	0.219364	0.603443	1.59879	0.959128	0.109868	3.56578	3.44036	0.00036278	0.909889	0.742256	0.0371613	0.0578037	0.884469	0.585094
2	3912406	na	0.479476	0.199558	0.6316	0.878313	0.420475	0.379774	3.93762	4.08463	8.22946e-05	1.13126	0.588471	0.257946	1.66369	1.01694	0.0961748	3.55092	3.4158	0.000383882	0.904816	0.815378	0.0193389	0.0592977	0.770609	0.56433
32	3821392	na	0.627308	0.27535	0.530457	0.241321	0.0918869	0.809307	3.99893	4.19635	6.36287e-05	1.70517	1.05472	0.0881622	1.03359	0.520958	0.30133	3.17836	2.82941	0.00148113	0.888687	0.903953	0.0177911	0.100852	0.591891	0.748834
3	4411106	na	0.130286	0.0475271	0.89634	0.121206	0.0440586	0.903528	3.65038	3.58195	0.00026185	1.14929	0.601303	0.250436	1.57846	0.941347	0.11446	2.78975	2.27778	0.00527494	0.930989	0.913099	0.0350515	0.169218	0.766175	0.591966
3	46312071	RGS7	0.701056	0.315812	0.483268	0.542375	0.230948	0.58756	3.51112	3.35044	0.000446227	1.33157	0.737543	0.183003	1.39002	0.783772	0.164523	2.11672	1.46491	0.0342837	0.879131	0.872333	0.0436474	0.362168	0.715779	0.650775
3	46312080	RGS7	0.662754	0.294574	0.507488	0.556452	0.238146	0.577902	3.51783	3.36142	0.000435094	1.33531	0.74047	0.181773	1.38625	0.780757	0.165669	2.11004	1.45773	0.0348553	0.884232	0.870476	0.0432317	0.364355	0.714629	0.651866
1	23759980	na	0.0624771	0.0221928	0.950183	0.00749821	0.00260603	0.994017	3.98124	4.16395	6.85572e-05	1.29142	0.706511	0.196557	1.41841	0.806676	0.156072	3.08575	2.69243	0.00203036	0.934644	0.92038	0.0182542	0.113702	0.727709	0.642502
32	19375058	na	0.687784	0.308398	0.491589	1.00255	0.500207	0.316077	3.52203	3.3683	0.000428248	1.49362	0.868781	0.135275	1.19743	0.636129	0.231138	1.87731	1.21842	0.0604758	0.880934	0.786893	0.0429695	0.43342	0.661294	0.707107
1	23759968	na	0.0600465	0.0213089	0.952119	0.0103022	0.00358458	0.99178	3.94045	4.08976	8.13274e-05	1.27445	0.693565	0.202505	1.4031	0.794291	0.160587	3.08917	2.69742	0.00200717	0.934768	0.920215	0.019271	0.113181	0.732606	0.646941
10	8462499	PTGER3	0.139551	0.0510909	0.889015	0.0873506	0.0313336	0.930393	3.42713	3.21467	0.00061	1.41648	0.805107	0.156636	1.25417	0.678234	0.209781	2.39171	1.77546	0.0167702	0.93046	0.915396	0.0494725	0.272514	0.688235	0.690676
32	74043541	FRMPD1	0.805046	0.375931	0.420793	0.812748	0.380528	0.416363	4.07749	4.34176	4.55244e-05	1.19475	0.634168	0.232184	1.38201	0.777368	0.166968	2.53695	1.95147	0.0111823	0.863633	0.828825	0.0156035	0.23077	0.754456	0.653088
32	74043534	FRMPD1	0.836949	0.395104	0.402621	0.806258	0.376653	0.420094	4.11734	4.4165	3.8327e-05	1.18933	0.630208	0.234311	1.38261	0.777843	0.166785	2.53776	1.95247	0.0111566	0.85835	0.830087	0.0144322	0.230541	0.755896	0.652916
6	33519056	MYRFL	0.462677	0.191387	0.643596	1.01702	0.509839	0.309144	3.46751	3.27959	0.000525299	1.02006	0.511872	0.3077	1.47994	0.857335	0.138888	3.34675	3.08743	0.000817657	0.906424	0.783928	0.0462642	0.0798463	0.796194	0.6242
21	2236628	na	0.260618	0.099968	0.794387	0.497625	0.208486	0.618749	3.47017	3.28388	0.000520134	1.30453	0.716579	0.192053	1.1713	0.617121	0.241479	2.27769	1.64312	0.0227448	0.922815	0.877983	0.0461093	0.309082	0.723889	0.714254
21	2063330	na	0.411568	0.167072	0.680656	0.252151	0.0964086	0.800924	3.66873	3.61304	0.000243757	1.29842	0.711877	0.194143	1.13891	0.593904	0.254739	3.06652	2.66441	0.00216565	0.911066	0.903046	0.0339709	0.11712	0.725678	0.722754
2	85922908	na	0.209127	0.0786524	0.834349	0.430496	0.175982	0.666835	3.4574	3.26328	0.00054541	1.44032	0.824551	0.149778	0.951917	0.467068	0.341139	2.55662	1.97595	0.0105695	0.92624	0.885777	0.0470483	0.225496	0.67992	0.768093
18	3178816	COL5A1	0.891091	0.428431	0.37288	0.0222955	0.00779465	0.982212	3.53975	3.39739	0.000400509	0.442177	0.181536	0.658361	1.48752	0.863667	0.136878	2.51353	1.92253	0.0119529	0.848761	0.9195	0.0418522	0.237389	0.893076	0.621837
2	149435378	na	0.243325	0.0927209	0.807754	0.400479	0.161905	0.688804	3.97165	4.14645	7.13758e-05	1.24427	0.670803	0.213401	1.12646	0.585077	0.25997	2.92257	2.45948	0.00347151	0.923996	0.889015	0.0184997	0.142775	0.741098	0.72592
7	36395063	NPAS3	0.252023	0.096355	0.801023	0.45209	0.186283	0.651204	3.5767	3.45848	0.000347954	0.679028	0.303539	0.49712	1.68995	1.04078	0.0910372	2.84005	2.34576	0.00451065	0.923406	0.883355	0.0394597	0.157307	0.863141	0.555405
12	11628926	na	0.00181099	0.000627991	0.998555	0.522131	0.220707	0.601579	3.46102	3.26911	0.000538135	1.3525	0.753958	0.176215	1.01487	0.508402	0.310169	2.54352	1.95963	0.0109741	0.937612	0.874936	0.0467558	0.228937	0.709283	0.753396
7	36395017	NPAS3	0.265178	0.101893	0.790873	0.461023	0.190587	0.644782	3.65127	3.58344	0.000260949	0.67634	0.302052	0.498825	1.6877	1.03873	0.0914681	2.79811	2.28902	0.00514023	0.922499	0.88233	0.0349997	0.167211	0.863545	0.556181
7	36395066	NPAS3	0.254464	0.0973789	0.799137	0.4774	0.198543	0.633078	3.57087	3.4488	0.000355794	0.682766	0.30561	0.494755	1.68089	1.03252	0.0927844	2.86581	2.38097	0.00415942	0.923239	0.880414	0.0398421	0.152306	0.862577	0.558519
25	1105418	na	0.257023	0.0984538	0.797161	0.164837	0.0609441	0.869072	3.58913	3.47914	0.000331787	1.03129	0.519413	0.302404	1.33211	0.737964	0.182825	2.77777	2.26175	0.00547332	0.923063	0.909964	0.0386394	0.172076	0.79379	0.667519
12	15508689	na	0.765064	0.352389	0.444233	0.915318	0.443668	0.360025	4.13644	4.45255	3.52735e-05	1.09546	0.563334	0.273317	1.1936	0.633325	0.232635	2.58359	2.00976	0.00977778	0.869892	0.807203	0.0138624	0.218418	0.77924	0.708172
2	50495212	na	0.847257	0.401371	0.396852	0.258845	0.0992208	0.795755	3.83533	3.90171	0.000125398	0.272627	0.105053	0.78514	1.38114	0.776673	0.167235	3.10089	2.71458	0.0019294	0.856586	0.902477	0.024335	0.111561	0.908766	0.653337
17	1506977	TMEM132B	0.488215	0.203844	0.625398	0.437283	0.179204	0.661906	3.91439	4.04272	9.06324e-05	1.06591	0.542927	0.286466	1.15939	0.608538	0.246299	2.88865	2.41241	0.00386895	0.903962	0.885024	0.0200928	0.148454	0.786116	0.717426
16	12950737	RNF216	1.1509	0.602454	0.249773	0.864967	0.412225	0.387057	4.53409	5.23769	5.78515e-06	0.68183	0.305091	0.495347	1.05286	0.534016	0.292405	3.22013	2.89234	0.00128132	0.790886	0.818221	0.00583434	0.0951514	0.862719	0.744009
19	596184	RBFOX3	0.525019	0.22216	0.59957	0.570681	0.245487	0.568216	3.47831	3.29707	0.000504585	1.05132	0.532967	0.293111	1.09851	0.565458	0.271983	3.1805	2.83262	0.00147021	0.900238	0.868558	0.0456304	0.100563	0.789399	0.732823
25	1105417	na	0.0957301	0.0344526	0.923735	0.0160903	0.00561143	0.987162	3.44707	3.24664	0.000566703	0.9095	0.43999	0.363086	1.20538	0.641954	0.228058	2.67349	2.12455	0.00750665	0.932898	0.919871	0.0478808	0.195903	0.821631	0.704882
16	14159895	CACNA1H	0.0964373	0.0347168	0.923173	0.437531	0.179321	0.661726	3.47582	3.29304	0.000509287	1.06336	0.541181	0.28762	1.005	0.501829	0.314899	2.47467	1.87497	0.0133361	0.93286	0.884996	0.0457772	0.248895	0.786695	0.755771
1	4748637	UBASH3A	0.920936	0.44723	0.357084	0.934103	0.455621	0.350251	3.88973	3.99847	0.000100354	0.915535	0.443805	0.359911	1.11327	0.575783	0.265593	2.51898	1.92924	0.0117694	0.84312	0.802884	0.021376	0.235859	0.82034	0.729213
1	4748639	UBASH3A	0.931694	0.454081	0.351495	0.914267	0.443002	0.360577	3.94603	4.09986	7.94587e-05	0.913103	0.442266	0.361188	1.10864	0.572535	0.267587	2.55028	1.96804	0.0107636	0.841022	0.807442	0.0191364	0.227166	0.820862	0.730354
17	11763126	MMP11	0.887226	0.426019	0.374957	0.276908	0.106876	0.781851	3.51904	3.3634	0.000433111	0.317252	0.12433	0.751052	1.13019	0.587713	0.258397	2.65351	2.09876	0.00796592	0.849473	0.900915	0.0431563	0.200205	0.905018	0.724978
4	67377977	na	0.048877	0.0172688	0.961017	0.535335	0.227372	0.592418	3.57705	3.45905	0.0003475	0.69737	0.313747	0.485571	1.31565	0.72517	0.188291	3.21828	2.88954	0.0012896	0.935333	0.873247	0.0394372	0.0953673	0.860341	0.672365
2	64274238	na	0.203995	0.0765709	0.838357	0.453486	0.186954	0.650199	3.48808	3.31292	0.000486494	0.872737	0.417021	0.382806	1.13284	0.589592	0.257281	3.20603	2.87102	0.00134579	0.926566	0.883196	0.0450484	0.0970719	0.829251	0.724305
11	14553280	na	0.903999	0.436524	0.365996	0.138793	0.0507987	0.889613	3.80957	3.85634	0.000139207	0.191375	0.0714852	0.848232	1.06927	0.545237	0.284946	2.92362	2.46094	0.00345991	0.846353	0.911859	0.0258045	0.142597	0.914975	0.739796
3	55618832	ESR1	0.217796	0.0821856	0.827588	0.469354	0.194624	0.638816	3.42163	3.20588	0.000622477	0.357376	0.142179	0.72081	1.20267	0.639965	0.229105	3.00808	2.5802	0.00262906	0.925682	0.881361	0.0499077	0.127554	0.901426	0.705643
9	25412407	na	0.808604	0.378053	0.418743	0.683551	0.306046	0.494259	3.61301	3.51904	0.000302661	0.187875	0.0700833	0.850975	0.460165	0.190173	0.645398	2.94657	2.49306	0.00321319	0.863057	0.851805	0.0372014	0.138625	0.915226	0.861713
3	67129800	LAMA4	0.733039	0.333918	0.463535	0.00505536	0.0017553	0.995966	3.60113	3.49916	0.000316837	0.178591	0.0663819	0.858259	0.745578	0.341109	0.455922	3.19054	2.84768	0.00142009	0.874631	0.920523	0.0378682	0.099201	0.915885	0.814881
3	23121941	na	3.73752	3.73084	0.000185848	3.89086	4.00047	9.98907e-05	1.06253	0.540614	0.287996	3.51891	3.36318	0.000433327	3.71452	3.69124	0.000203591	1.60872	0.96787	0.107679	0.0792636	0.0500816	0.632404	0.517353	0.0984919	0.0591853
7	13415841	LOC107205686	3.7781	3.80126	0.000158031	3.6804	3.63288	0.000232872	1.68105	1.03267	0.0927528	3.7193	3.69946	0.000199776	3.49643	3.32649	0.000471527	2.22717	1.5861	0.0259359	0.0749878	0.0660094	0.434946	0.325057	0.068527	0.0819487
2	48909263	na	3.61862	3.52845	0.000296179	3.73391	3.72463	0.000188527	2.59664	2.02622	0.00941411	3.49715	3.32766	0.00047026	3.70212	3.66999	0.000213803	3.24254	2.92639	0.0011847	0.0946016	0.061053	0.182049	0.092491	0.101771	0.0601703
3	4513284	PLCB1	3.63274	3.55217	0.000280432	3.25227	2.94124	0.00114488	3.25977	2.95272	0.00111502	3.67932	3.63105	0.000233856	3.48784	3.31253	0.000486936	3.57187	3.45046	0.000354436	0.0927913	0.122429	0.0643338	0.0572143	0.0729627	0.0828742
3	4513275	PLCB1	3.56717	3.44266	0.000360858	3.23978	2.92219	0.00119622	3.22699	2.90275	0.00125099	3.68511	3.64091	0.000228606	3.47494	3.2916	0.000510974	3.56616	3.44099	0.000362254	0.100884	0.124992	0.068193	0.057767	0.0720312	0.0842438
15	5903820	na	3.47582	3.29304	0.000509285	3.3802	3.14007	0.000724325	3.22468	2.89924	0.00126113	3.71468	3.69153	0.000203458	3.51873	3.3629	0.00043361	3.65031	3.58182	0.000261925	0.111074	0.102158	0.0684915	0.0501093	0.0690087	0.0794956
17	1067784	TMEM132C	3.44474	3.2429	0.000571614	3.51227	3.35233	0.000444296	0.3908	0.157425	0.695945	3.76905	3.78549	0.000163872	3.50093	3.33381	0.000463646	0.685868	0.307332	0.492797	0.11454	0.085752	0.784296	0.780843	0.0631865	0.0814601
6	44934167	NR1H4	3.7175	3.69636	0.000201207	3.81147	3.85967	0.000138142	2.44452	1.8385	0.0145045	3.46537	3.27614	0.000529497	3.47807	3.29668	0.000505036	3.14816	2.78436	0.00164301	0.0812734	0.0558395	0.216844	0.104853	0.106421	0.0839135
1	405466	RRP8	3.5034	3.33785	0.000459353	3.47394	3.28998	0.000512882	1.96416	1.3053	0.0495112	3.46513	3.27575	0.00052997	3.66964	3.61458	0.000242896	2.3002	1.66884	0.021437	0.107921	0.0906521	0.346517	0.301951	0.106455	0.0626603
18	2378253	NACC2	3.72789	3.71423	0.000193093	3.40881	3.18544	0.000652475	1.80141	1.14486	0.0716376	3.8617	3.94845	0.000112602	3.52181	3.36793	0.000428613	2.17049	1.52332	0.0299698	0.0802389	0.0988085	0.396991	0.344041	0.0534468	0.079152
21	6142383	SLC2A10	2.62879	2.06707	0.00856891	3.53843	3.39522	0.000402509	3.36798	3.12079	0.000757204	2.77133	2.25315	0.00558273	3.63875	3.56231	0.000273963	3.62126	3.53288	0.000293168	0.296108	0.082348	0.0540437	0.052363	0.241781	0.0655762
12	15572659	NR2F2	3.05494	2.64761	0.00225105	3.55043	3.41498	0.000384607	3.33986	3.07666	0.000838192	3.1988	2.86012	0.00138001	3.8033	3.84533	0.000142782	3.55227	3.41803	0.000381918	0.190919	0.0807615	0.0565146	0.0591603	0.15276	0.051647
6	1453852	EXOC4	3.40062	3.17242	0.00067233	3.15268	2.79108	0.0016178	3.33803	3.07378	0.000843758	3.62471	3.53867	0.000289289	3.49091	3.31751	0.000481381	3.48296	3.3046	0.000495902	0.122167	0.142309	0.0566857	0.0662837	0.0817873	0.082545
10	12856022	na	3.40599	3.18095	0.000659257	3.49628	3.32625	0.000471794	2.06489	1.40968	0.0389335	3.4727	3.28797	0.000515259	3.54918	3.41292	0.000386439	2.44543	1.83959	0.014468	0.121242	0.0877893	0.316478	0.257418	0.105365	0.0760402
6	1453848	EXOC4	3.39016	3.15583	0.000698511	3.12031	2.74314	0.00180658	3.32981	3.06096	0.000869042	3.62733	3.54308	0.000286366	3.472	3.28685	0.000516594	3.51672	3.3596	0.000436919	0.123954	0.148405	0.0574479	0.0628386	0.0813635	0.0845518
10	12856023	na	3.36064	3.10924	0.000777609	3.51163	3.35128	0.000445367	2.03245	1.37563	0.0421085	3.48696	3.3111	0.000488543	3.52502	3.3732	0.000423451	2.44952	1.84453	0.0143045	0.129144	0.0858342	0.325822	0.256237	0.10328	0.0787919
25	4098146	OPCML	4.02754	4.249	5.63634e-05	3.73956	3.73438	0.000184342	1.86548	1.20681	0.0621144	3.58122	3.46599	0.000341989	3.2449	2.92999	0.00117491	2.55858	1.9784	0.0105099	0.0510992	0.0605728	0.377299	0.224976	0.0887668	0.114551
7	61215114	na	3.45445	3.25852	0.000551416	3.37094	3.12545	0.000749113	2.5765	2.00084	0.00998064	3.72736	3.71333	0.000193495	3.54049	3.3986	0.000399391	2.82746	2.32865	0.00469196	0.11348	0.10321	0.186724	0.160104	0.0676795	0.0770384
15	5295542	na	3.76139	3.77219	0.00016897	3.43002	3.21929	0.000603539	2.73925	2.21056	0.00615794	3.70507	3.67503	0.000211334	3.32165	3.04824	0.000894871	3.39146	3.15788	0.000695213	0.0767792	0.0962292	0.150052	0.0750179	0.0700039	0.10256
7	52201747	CKB	3.48408	3.30641	0.00049384	3.41481	3.195	0.000638263	2.98777	2.55126	0.00281024	3.6461	3.57471	0.00026625	3.32191	3.04864	0.000894042	3.40308	3.17632	0.000666311	0.110118	0.0980865	0.10423	0.073966	0.0783289	0.102521
1	62461697	na	3.39736	3.16724	0.000680392	3.45915	3.2661	0.000541876	1.95601	1.29702	0.0504635	3.47206	3.28695	0.000516474	3.40197	3.17456	0.000669018	2.41713	1.80567	0.0156435	0.122726	0.0925631	0.348976	0.265467	0.105456	0.092732
2	127863710	na	3.74767	3.74841	0.000178482	3.44682	3.24625	0.000567219	2.59797	2.0279	0.00937776	3.52784	3.37781	0.000418972	3.34586	3.08605	0.000820264	3.16962	2.81633	0.00152639	0.0782179	0.0941313	0.181738	0.102024	0.0971268	0.0990788
1	111186898	na	3.54785	3.41073	0.000388391	3.35709	3.10366	0.000787669	2.91056	2.44276	0.0036078	3.701	3.66807	0.000214751	3.35647	3.10267	0.000789453	3.42399	3.20965	0.000617085	0.103107	0.104752	0.117739	0.0720281	0.0704213	0.0979218
2	139384974	na	3.44937	3.25035	0.000561892	3.32511	3.05363	0.00088384	2.22264	1.58104	0.0262398	3.48592	3.30941	0.00049044	3.63006	3.54768	0.000283351	2.36993	1.74978	0.0177916	0.114037	0.108622	0.273271	0.279144	0.103433	0.0665913
2	64449360	na	3.34475	3.08429	0.000823579	3.42758	3.2154	0.000608976	1.74188	1.08869	0.0815292	3.59877	3.49522	0.000319728	3.7083	3.68058	0.000208651	1.92971	1.27049	0.0536431	0.13221	0.0965292	0.415753	0.418305	0.0859631	0.0596813
28	4372040	SLC45A3	3.33489	3.06888	0.000853327	3.54941	3.4133	0.000386097	2.44814	1.84286	0.0143596	3.41588	3.1967	0.000635767	3.68073	3.63345	0.000232566	2.82603	2.32671	0.00471291	0.134087	0.0808967	0.21601	0.160452	0.115736	0.0618252
6	54945247	FGD4	2.82721	2.32831	0.00469555	2.82038	2.31907	0.00479661	3.40335	3.17676	0.000665648	3.41959	3.20262	0.000627165	3.3392	3.07562	0.000840197	3.43482	3.22698	0.000592948	0.24004	0.218031	0.0513399	0.071003	0.115036	0.0998548
20	2764474	ATP2A3	3.82188	3.87798	0.00013244	3.7479	3.74879	0.000178324	2.39279	1.77675	0.0167207	3.42414	3.2099	0.000616744	3.13946	2.77145	0.00169258	3.30712	3.02567	0.000942606	0.0708924	0.0598913	0.229256	0.0847467	0.114175	0.134017
3	80055266	na	3.65501	3.58978	0.000257167	3.37609	3.13357	0.000735237	1.82927	1.17161	0.0673585	3.54243	3.4018	0.000396464	3.34578	3.08592	0.000820504	2.14401	1.49442	0.0320318	0.0898652	0.102627	0.388587	0.353082	0.0948733	0.0990876
2	144235824	na	3.2614	2.95521	0.00110863	3.53903	3.3962	0.000401607	3.20016	2.86217	0.00137349	3.17103	2.81845	0.00151898	3.70134	3.66865	0.000214462	3.45644	3.26173	0.000547354	0.147469	0.08227	0.0717024	0.0689145	0.156721	0.0602317
3	58119647	na	3.46202	3.27072	0.000536141	3.39982	3.17115	0.000674294	0.721363	0.327268	0.470686	3.48997	3.31599	0.000483069	3.31707	3.04112	0.000909653	1.13019	0.587713	0.258397	0.11264	0.0998769	0.714571	0.675088	0.102836	0.103286
2	63482861	na	3.32703	3.05662	0.000877767	3.34746	3.08854	0.000815568	3.1769	2.82722	0.00148861	3.36358	3.11385	0.000769398	3.6521	3.58486	0.000260102	3.51478	3.35643	0.000440115	0.135571	0.105803	0.0747525	0.0630386	0.125389	0.0640067
3	80055267	na	3.65365	3.58747	0.000258539	3.35044	3.09322	0.000806823	1.79776	1.14138	0.0722144	3.53794	3.39441	0.000403262	3.35147	3.09483	0.000803832	2.14601	1.49659	0.0318724	0.0900468	0.105479	0.398073	0.352409	0.0955691	0.0984694
3	4381163	HAO1	3.40406	3.17788	0.00066392	3.32667	3.05606	0.000878905	2.21377	1.57114	0.0268449	3.64149	3.56693	0.000271064	3.35658	3.10285	0.000789141	2.71913	2.18407	0.0065453	0.121574	0.108424	0.275766	0.185735	0.0790746	0.0979098
15	13476007	TENM2	3.61059	3.515	0.000305496	3.33228	3.0648	0.000861386	2.62198	2.05839	0.00874206	3.64366	3.5706	0.000268783	3.29525	3.0073	0.00098333	3.11961	2.74211	0.0018109	0.0956147	0.10771	0.176077	0.108927	0.0787228	0.106753
1	1647688	LOC107209383	3.0048	2.57552	0.00265755	3.00039	2.56922	0.00269637	3.32081	3.04693	0.000897566	3.37013	3.12417	0.000751329	3.26926	2.96727	0.00107829	3.55128	3.4164	0.000383358	0.200596	0.176003	0.0583088	0.0592611	0.124204	0.110798
9	25836612	na	3.57698	3.45893	0.00034759	3.3883	3.15288	0.000703272	2.21589	1.5735	0.0266994	3.4883	3.31327	0.000486106	3.19967	2.86143	0.00137585	2.70289	2.16279	0.00687402	0.0997263	0.101226	0.275173	0.189405	0.103083	0.12299
1	109361136	LOC107212481	3.21809	2.88926	0.00129046	3.61264	3.51842	0.000303093	2.77008	2.25149	0.00560417	2.90305	2.43234	0.00369543	3.46037	3.26806	0.000539442	3.35181	3.09537	0.000802849	0.155716	0.0725436	0.143783	0.0792101	0.207772	0.0857589
4	12184237	SLC10A7	3.41068	3.18842	0.000648008	3.65524	3.59016	0.000256943	1.85689	1.19842	0.0633263	3.15291	2.79142	0.0016165	3.50938	3.3476	0.000449154	2.44434	1.83828	0.0145117	0.120428	0.0682247	0.380013	0.257732	0.159752	0.0805331
15	9435953	na	2.75046	2.2254	0.00595109	3.20342	2.86709	0.00135804	3.34254	3.08084	0.000830154	3.08941	2.69777	0.00200555	3.63787	3.56082	0.000274901	3.51595	3.35835	0.000438182	0.260317	0.132357	0.0562653	0.0629178	0.171171	0.0656793
12	10544730	HOMER2	3.00411	2.57453	0.00266359	3.3012	3.0165	0.000962727	3.10239	2.71678	0.00191962	3.23774	2.91908	0.00120481	3.47137	3.28582	0.000517819	3.46409	3.27407	0.000532027	0.200724	0.11247	0.0855609	0.0681633	0.146861	0.0846183
15	14160815	SLIT3	3.46839	3.281	0.000523596	3.78477	3.8129	0.000153852	2.30797	1.67776	0.0210008	2.9365	2.47894	0.00331943	3.3897	3.15509	0.00069969	3.14162	2.77465	0.00168017	0.111923	0.0576056	0.250915	0.105764	0.200937	0.0941661
2	67396781	na	3.40572	3.18052	0.000659904	3.11384	2.7336	0.00184673	2.81457	2.3112	0.00488431	3.60177	3.50024	0.000316056	3.45322	3.25654	0.00055394	3.00894	2.58144	0.00262158	0.121288	0.149599	0.135137	0.127394	0.0854812	0.0864897
3	108459094	na	3.02761	2.60819	0.00246498	2.6298	2.06836	0.00854363	3.37088	3.12535	0.000749289	3.401	3.17302	0.000671404	3.32368	3.0514	0.000888372	3.18677	2.84203	0.00143871	0.196292	0.267358	0.053826	0.0997137	0.118525	0.102249
3	27640567	na	2.92688	2.46549	0.00342385	2.75746	2.23468	0.00582527	3.37144	3.12624	0.000747751	3.31875	3.04373	0.000904214	3.18484	2.83913	0.00144835	3.44003	3.23533	0.000581656	0.217411	0.23393	0.0537834	0.070505	0.133373	0.125748
17	13169863	na	3.36157	3.11069	0.000775017	3.65261	3.58571	0.000259588	2.25891	1.62181	0.0238888	3.17225	2.82026	0.00151265	3.33004	3.06131	0.000868332	3.03299	2.61593	0.00242143	0.128964	0.0684512	0.263617	0.122981	0.156553	0.101271
6	58878058	na	3.15758	2.79838	0.00159083	3.83182	3.89552	0.000127199	2.63168	2.07076	0.00849642	3.02934	2.61067	0.00245092	3.62198	3.53409	0.000292351	3.34082	3.07815	0.000835309	0.168823	0.0544335	0.173769	0.0805878	0.181613	0.0675305
12	13865192	na	3.30788	3.02684	0.000940067	3.1895	2.84612	0.00142522	2.88314	2.4048	0.00393734	3.5574	3.4265	0.000374542	3.4564	3.26167	0.000547434	3.14847	2.78481	0.00164129	0.139139	0.135131	0.122797	0.104813	0.0925343	0.086165
16	15004692	PKD1	3.08515	2.69154	0.00203451	3.2353	2.91538	0.00121513	3.15052	2.78787	0.00162979	3.25805	2.95009	0.00112179	3.26787	2.96513	0.00108361	3.46125	3.26948	0.000537673	0.184719	0.125907	0.0784627	0.0684431	0.143627	0.111012
9	20301131	na	3.64013	3.56464	0.000272497	3.37225	3.12751	0.000745579	2.55649	1.97579	0.0105733	3.24598	2.93163	0.00117049	3.24155	2.92489	0.0011888	3.10409	2.71927	0.00190868	0.0918289	0.103063	0.191301	0.111115	0.145562	0.115095
3	16673668	ENAH	3.56246	3.43486	0.000367401	3.84368	3.91648	0.000121204	2.31799	1.68931	0.0204498	3.02812	2.60892	0.00246082	3.31183	3.03298	0.000926868	3.17139	2.81898	0.00151712	0.101433	0.053591	0.248312	0.101787	0.181864	0.104124
4	3243580	na	2.27469	1.6397	0.0229244	2.49504	1.89983	0.0125942	3.40758	3.18349	0.000655412	3.4716	3.28621	0.00051736	3.51606	3.35852	0.000438003	3.06753	2.66587	0.00215837	0.429992	0.309732	0.0510103	0.116942	0.105523	0.0797935
2	106904326	na	3.23213	2.91055	0.0012287	3.18013	2.83207	0.00147207	2.94764	2.49456	0.00320214	3.32204	3.04885	0.000893605	3.27537	2.97665	0.00105524	3.23963	2.92195	0.00119687	0.152979	0.136978	0.111019	0.0928411	0.132792	0.109856
7	54112777	na	2.91745	2.45234	0.0035291	3.27374	2.97415	0.00106132	3.09513	2.70614	0.00196724	3.19616	2.85615	0.00139269	3.44191	3.23835	0.000577631	3.39212	3.15893	0.000693533	0.219344	0.117989	0.0866277	0.0749584	0.153145	0.0879005
7	15866691	BRSK2	3.2019	2.8648	0.00136522	3.3046	3.02177	0.000951106	2.71108	2.17351	0.00670646	3.26718	2.96407	0.00108625	3.55273	3.41878	0.00038126	3.02617	2.60613	0.0024767	0.158812	0.111812	0.155669	0.124198	0.142141	0.0756297
21	4012185	na	2.92453	2.46222	0.00344972	3.33914	3.07552	0.000840383	3.12914	2.75617	0.00175318	3.08038	2.68458	0.00206736	3.36623	3.11803	0.000762027	3.60483	3.50535	0.000312355	0.217894	0.106827	0.0816191	0.0539897	0.172704	0.0968383
6	1734149	na	3.58925	3.47934	0.000331635	3.18394	2.83778	0.00145285	3.13522	2.76516	0.00171727	3.27132	2.97042	0.00107047	3.05695	2.65052	0.00223602	3.54772	3.41052	0.000388582	0.0982511	0.136229	0.0807222	0.0596232	0.14146	0.151629
3	56544523	FNDC1	3.31384	3.0361	0.000920246	3.18479	2.83906	0.00144858	2.61782	2.05308	0.00884944	3.25163	2.94027	0.00114744	3.27242	2.97211	0.00106632	2.9896	2.55386	0.00279345	0.138035	0.136061	0.177065	0.130939	0.14466	0.110312
3	2169336	na	3.19581	2.85561	0.0013944	3.48061	3.30079	0.000500271	2.16166	1.51365	0.0306445	3.30193	3.01763	0.000960221	3.23736	2.91851	0.00120639	2.63697	2.07754	0.00836492	0.159961	0.0897789	0.290013	0.20435	0.136299	0.115873
14	6262784	na	3.32159	3.04815	0.000895056	3.45009	3.25149	0.000560409	1.56312	0.92803	0.118024	3.09424	2.70484	0.00197315	3.53173	3.38421	0.000412847	1.90075	1.24158	0.0573349	0.13659	0.0937188	0.472448	0.426492	0.17034	0.0780346
20	3883894	TMEM120A	3.7329	3.72287	0.000189289	3.79634	3.83313	0.000146848	2.25016	1.61192	0.0244389	2.99717	2.56464	0.00272495	3.30405	3.02091	0.000952996	3.11126	2.72982	0.00186288	0.0797332	0.0568515	0.265904	0.110108	0.188119	0.105363
18	9233505	na	3.17214	2.82011	0.0015132	3.67292	3.62016	0.000239793	2.45769	1.85439	0.0139832	3.06327	2.65969	0.00218931	3.27861	2.98164	0.00104319	3.23442	2.91403	0.00121891	0.165473	0.0666764	0.213795	0.0934637	0.175547	0.109354
2	150068385	SCRIB	3.91419	4.04234	9.07101e-05	3.85818	3.9422	0.000114234	2.33878	1.71339	0.0193471	2.84046	2.34632	0.00450481	2.7459	2.21936	0.00603447	3.56274	3.43532	0.000367009	0.0626247	0.0525382	0.24284	0.0580966	0.222073	0.22326
11	14241971	IL1RAP	3.31941	3.04476	0.000902072	3.13439	2.76393	0.00172214	2.18406	1.53823	0.0289579	3.47768	3.29605	0.00050577	3.26762	2.96475	0.00108456	2.43874	1.83155	0.0147386	0.136997	0.145781	0.283971	0.25934	0.10464	0.11105
2	138521141	na	3.35563	3.10136	0.000791847	2.92006	2.45598	0.00349959	2.92829	2.46746	0.00340832	3.85342	3.93376	0.000116478	3.30216	3.01799	0.000959424	3.0973	2.70932	0.00195289	0.130116	0.194064	0.114448	0.112059	0.0540375	0.105662
2	125854800	na	2.50319	1.90981	0.0123079	3.21859	2.89001	0.00128821	3.17145	2.81907	0.00151679	2.56759	1.98966	0.0102409	3.28909	2.99779	0.00100511	3.55803	3.42754	0.000373649	0.341015	0.129304	0.0755134	0.0585736	0.303143	0.107721
2	114473686	CA8	3.31727	3.04143	0.000909016	3.34821	3.08972	0.00081336	1.19028	0.630903	0.233936	3.18567	2.84037	0.0014442	3.20037	2.86249	0.0013725	1.75657	1.10243	0.0789903	0.137396	0.105722	0.597081	0.469365	0.154659	0.122858
2	70528696	na	3.36648	3.11841	0.000761354	2.89992	2.42798	0.00373263	2.96579	2.52012	0.00301911	3.60659	3.5083	0.000310241	3.23499	2.9149	0.00121646	3.14663	2.78208	0.00165164	0.128008	0.198754	0.107962	0.105052	0.0847062	0.116318
16	3086828	GSG1L	3.57599	3.45729	0.000348911	3.21155	2.87935	0.00132022	2.21901	1.57698	0.0264862	3.3931	3.16048	0.000691067	3.16596	2.81087	0.00154572	2.65229	2.0972	0.0079947	0.0998443	0.130726	0.274295	0.200464	0.119992	0.129212
3	1932492	CCDC85A	2.95396	2.50345	0.00313727	3.04919	2.63929	0.0022946	3.32758	3.05747	0.000876045	2.9506	2.49873	0.00317155	3.34933	3.09148	0.000810062	3.50128	3.3344	0.000463021	0.211696	0.164498	0.0576546	0.0644256	0.197953	0.0987025
10	247958	MTA1	3.11543	2.73594	0.00183677	3.26211	2.9563	0.00110587	1.6219	0.979536	0.104825	3.36797	3.12077	0.000757236	3.25649	2.9477	0.00112798	1.96958	1.31082	0.048886	0.178241	0.120399	0.453347	0.40671	0.124595	0.112746
1	112730989	FCHSD2	3.45915	3.26609	0.00054189	3.83082	3.89375	0.000127717	1.71412	1.06295	0.0865072	3.05315	2.64502	0.00226455	3.31641	3.0401	0.000911804	2.60002	2.0305	0.00932176	0.11296	0.0545038	0.424542	0.214148	0.17719	0.103392
23	2478876	LOC107213965	3.00316	2.57318	0.00267192	3.63678	3.55898	0.00027607	2.81189	2.30758	0.00492518	2.97393	2.53163	0.00294016	3.55704	3.4259	0.000375057	3.36559	3.11701	0.000763813	0.200899	0.0697947	0.135607	0.0774684	0.192892	0.0751292
1	61366149	RCBTB2	3.18335	2.8369	0.00145581	2.95726	2.5081	0.00310386	2.9895	2.55372	0.00279434	3.18121	2.83369	0.0014666	3.19987	2.86173	0.00137488	3.23496	2.91485	0.00121662	0.162862	0.185744	0.103934	0.0933996	0.155293	0.122952
21	1532341	GDF5	2.98159	2.54248	0.00286758	3.3222	3.04909	0.000893115	2.82609	2.32679	0.00471202	3.21993	2.89203	0.00128223	3.34449	3.0839	0.000824331	3.13662	2.76723	0.0017091	0.205623	0.10899	0.133103	0.106489	0.149608	0.0992271
2	134647831	na	3.07477	2.6764	0.00210666	3.01527	2.59048	0.00256754	3.23231	2.91082	0.00122794	3.26965	2.96787	0.0010768	3.12181	2.74535	0.00179744	3.5235	3.3707	0.00042589	0.18688	0.172545	0.0675521	0.0621354	0.141735	0.137154
7	60284925	na	3.06093	2.65629	0.00220652	3.81995	3.87459	0.000133479	2.81406	2.31051	0.00489202	2.65061	2.09503	0.00803475	3.28846	2.99681	0.00100737	3.57437	3.4546	0.000351072	0.189712	0.0552599	0.135226	0.0569723	0.277189	0.10782
17	1067818	TMEM132C	3.13316	2.76212	0.00172935	3.61703	3.52579	0.000297998	1.67435	1.02659	0.0940619	3.21456	2.88391	0.00130645	3.42506	3.21136	0.000614664	2.25683	1.61945	0.0240189	0.174333	0.0720479	0.43709	0.315745	0.150421	0.089968
8	32156897	na	3.06406	2.66083	0.00218356	3.41846	3.20082	0.000629769	2.87804	2.39777	0.00400156	3.13074	2.75854	0.00174365	3.49762	3.32843	0.000469424	3.21362	2.88249	0.00131071	0.189076	0.0976447	0.123731	0.0960177	0.163861	0.0818194
9	4170383	CPS1	2.65362	2.09891	0.00796329	2.98336	2.545	0.00285101	3.37426	3.13069	0.000740132	2.82103	2.31994	0.00478692	3.34871	3.09051	0.000811876	3.46886	3.28177	0.000522671	0.288447	0.179901	0.0535706	0.0676916	0.227099	0.0987699
17	11763053	MMP11	2.33758	1.71199	0.0194092	3.38123	3.14169	0.000721622	2.94933	2.49694	0.00318462	2.23716	1.59729	0.0252761	3.38093	3.14122	0.000722399	3.45164	3.25399	0.000557196	0.405671	0.102041	0.110734	0.0693833	0.415595	0.0951753
14	19644838	GRM7	3.41529	3.19576	0.00063715	3.16469	2.80898	0.00155246	2.09061	1.43696	0.036563	3.21957	2.8915	0.00128381	3.16017	2.80223	0.00157677	2.485	1.88756	0.012955	0.119626	0.139993	0.30961	0.245834	0.149662	0.130266
2	145860351	COL22A1	3.22828	2.90469	0.00124539	3.87969	3.9805	0.000104592	2.40489	1.79109	0.0161773	2.83353	2.33689	0.00460376	3.56613	3.44094	0.000362292	3.09175	2.70119	0.00198982	0.153735	0.0509342	0.226315	0.112827	0.223858	0.0740677
2	99355562	na	3.12194	2.74555	0.00179661	3.1969	2.85726	0.00138913	2.52911	1.94175	0.0114353	3.62642	3.54155	0.000287378	3.34211	3.08017	0.000831431	2.86492	2.37974	0.00417118	0.176814	0.13366	0.197444	0.152482	0.0815107	0.0994834
15	12948588	na	3.12009	2.74281	0.00180798	3.32668	3.05607	0.000878882	1.59666	0.957258	0.110342	3.19593	2.85579	0.00139382	3.39465	3.16295	0.000687154	1.8454	1.18723	0.0649789	0.177222	0.108423	0.46154	0.442512	0.15318	0.0935901
10	9222134	LEPR	3.34921	3.09129	0.000810417	3.48643	3.31024	0.000489513	0.515912	0.217588	0.605916	3.03149	2.61377	0.00243348	3.28187	2.98665	0.00103123	1.04966	0.531838	0.293874	0.131353	0.0890263	0.75994	0.697879	0.181166	0.108849
2	88131760	na	3.20139	2.86402	0.00136767	3.09868	2.71134	0.00194383	2.43479	1.8268	0.0149005	3.85284	3.93273	0.000116755	3.36193	3.11127	0.000773985	2.6517	2.09644	0.00800866	0.15891	0.152688	0.219072	0.200589	0.0540787	0.0973172
10	4690802	na	3.09998	2.71325	0.00193532	3.38217	3.14318	0.000719144	2.16485	1.51714	0.0303991	3.19844	2.85957	0.00138175	3.3788	3.13785	0.000728038	2.50886	1.91678	0.0121121	0.181577	0.101932	0.289153	0.238695	0.152813	0.0954194
3	109783124	na	3.52795	3.378	0.000418797	3.42813	3.21626	0.000607764	2.57438	1.99818	0.0100421	2.65805	2.1046	0.0078595	2.86139	2.3749	0.00421794	3.47016	3.28388	0.000520142	0.105315	0.0964626	0.187213	0.0675623	0.27509	0.196333
10	4690801	na	3.08694	2.69415	0.0020223	3.36359	3.11388	0.000769352	2.17066	1.5235	0.0299571	3.19494	2.85431	0.00139858	3.37707	3.13512	0.000732626	2.52026	1.93081	0.011727	0.184343	0.104033	0.287597	0.235501	0.153323	0.0956161
4	64683513	na	2.92479	2.46258	0.00344684	2.80417	2.29717	0.00504468	3.23347	2.91259	0.00122295	3.1837	2.83742	0.00145406	3.09662	2.70832	0.00195738	3.45752	3.26347	0.000545162	0.21784	0.222237	0.0674148	0.0688086	0.15494	0.142711
9	36037292	na	3.08801	2.69573	0.00201499	3.19067	2.84789	0.00141943	2.39142	1.77512	0.0167833	3.23259	2.91125	0.00122675	3.32817	3.05839	0.000874192	2.61269	2.04656	0.00898332	0.184117	0.134898	0.229587	0.210819	0.147664	0.10156
11	20863060	TNIK	3.18651	2.84164	0.00143999	3.32715	3.0568	0.000877406	1.69034	1.04114	0.0909623	3.0898	2.69833	0.00200293	3.37108	3.12566	0.000748754	2.0849	1.43088	0.0370781	0.162121	0.108364	0.43195	0.372443	0.171104	0.0962946
19	7527965	na	2.79611	2.28633	0.00517212	2.98038	2.54077	0.00287892	3.22138	2.89424	0.00127574	3.48984	3.31578	0.000483303	3.82033	3.87526	0.000133271	3.05356	2.64561	0.00226145	0.248316	0.180577	0.0689236	0.119402	0.102855	0.0501216
30	726019	na	3.09802	2.71038	0.00194816	3.38698	3.15079	0.000706666	1.62349	0.98095	0.104484	3.17447	2.82359	0.00150109	3.40753	3.1834	0.000655547	2.10448	1.45178	0.0353364	0.181995	0.101379	0.452866	0.366161	0.156242	0.0920746
1	111066330	na	3.50564	3.3415	0.000455514	3.65132	3.58353	0.000260896	1.70301	1.05273	0.0885671	3.14644	2.7818	0.00165271	3.11817	2.73998	0.0018198	2.44885	1.84371	0.0143315	0.107689	0.068562	0.427989	0.256433	0.160964	0.137794
17	286475	ADGRD1	3.55592	3.42405	0.000376658	3.06373	2.66036	0.00218595	1.57987	0.942578	0.114136	3.75	3.75243	0.000176837	3.19935	2.86095	0.00137737	1.88665	1.22762	0.0592074	0.102187	0.160988	0.466994	0.430684	0.0652613	0.123049
18	9587271	RGS3	3.20369	2.86749	0.00135679	2.98057	2.54105	0.0028771	3.05815	2.65226	0.0022271	3.60674	3.50854	0.000310067	3.58306	3.46904	0.000339597	2.97251	2.52962	0.00295379	0.158474	0.180533	0.0925068	0.134027	0.0846828	0.0720683
16	8702624	DCUN1D3	3.61286	3.51879	0.00030284	3.47387	3.28987	0.000513016	1.24032	0.667848	0.214858	3.21052	2.8778	0.00132495	3.05083	2.64167	0.00228208	1.99737	1.33927	0.0457854	0.0953301	0.0906612	0.581773	0.398843	0.151026	0.152985
18	3328394	RXRA	2.71561	2.17945	0.00661529	2.75681	2.23382	0.00583688	3.26162	2.95554	0.00110779	3.21287	2.88135	0.00131418	3.48382	3.30601	0.000494303	3.04242	2.62951	0.00234687	0.270698	0.234089	0.0641413	0.121348	0.150675	0.0833033
4	22793056	COL25A1	3.38034	3.14028	0.000723971	3.21528	2.88499	0.00130319	2.99218	2.55754	0.00276989	2.91498	2.44891	0.00355707	3.02607	2.60597	0.00247759	3.45944	3.26655	0.000541309	0.125614	0.129974	0.103477	0.0686213	0.205373	0.15841
22	7020609	PIK3CD	3.2614	2.95521	0.00110863	3.16359	2.80733	0.00155835	2.20779	1.56449	0.0272588	3.20959	2.8764	0.00132922	3.07486	2.67653	0.00210604	2.63615	2.07648	0.00838535	0.147469	0.140206	0.277434	0.204572	0.151165	0.147629
2	67237670	na	3.32749	3.05734	0.000876307	3.01946	2.59649	0.00253227	1.5343	0.903245	0.124955	3.48536	3.30849	0.000491482	3.21608	2.8862	0.00129957	1.76385	1.10925	0.077758	0.135483	0.171562	0.481633	0.467052	0.103516	0.119906
22	4477964	na	2.99726	2.56476	0.00272419	3.23721	2.91828	0.00120705	2.69045	2.14657	0.00713561	3.34336	3.08213	0.000827698	3.50843	3.34606	0.000450756	2.8201	2.31867	0.00480094	0.202074	0.125518	0.159874	0.161895	0.128995	0.0806374
14	17856814	CHL1	2.67147	2.12194	0.00755203	2.76507	2.2448	0.00569109	3.27117	2.9702	0.00107103	3.7588	3.76768	0.000170733	3.68832	3.64639	0.000225741	2.96286	2.51599	0.00304793	0.28348	0.23207	0.0631408	0.13575	0.0643071	0.0612448
14	5454665	NT5DC2	2.31358	1.68422	0.0206907	2.64889	2.09282	0.00807568	3.30173	3.01732	0.000960894	2.95892	2.51044	0.00308719	3.34456	3.08401	0.000824123	3.25879	2.95121	0.00111889	0.415082	0.262459	0.0601508	0.0905413	0.196166	0.0992195
1	69093424	na	2.72989	2.19821	0.00633561	2.46425	1.86233	0.0137299	3.15573	2.79562	0.00160096	3.24899	2.93623	0.00115817	3.12862	2.7554	0.00175632	3.08762	2.69515	0.00201767	0.266434	0.31973	0.0777104	0.113394	0.145083	0.135952
9	34927257	na	2.62489	2.06209	0.00866776	3.02893	2.61008	0.00245424	3.1987	2.85997	0.00138049	2.97607	2.53467	0.00291964	3.18712	2.84255	0.00143696	3.52557	3.3741	0.000422568	0.297529	0.16933	0.0718942	0.0619197	0.192418	0.125325
3	80572809	na	2.80702	2.30101	0.00500026	2.88732	2.41057	0.00388538	3.16	2.80198	0.0015777	3.4541	3.25796	0.00055213	3.67407	3.62212	0.000238714	3.0515	2.64264	0.00227701	0.24545	0.201674	0.0771143	0.119763	0.108454	0.0623282
13	1749202	na	2.94489	2.4907	0.00323072	3.07299	2.67381	0.00211927	3.35172	3.09523	0.0008031	2.75846	2.23602	0.0058074	3.13696	2.76775	0.00170707	3.56904	3.44576	0.000358298	0.213637	0.158739	0.0554067	0.057489	0.24556	0.134465
6	26969158	CNTN1	2.46215	1.85978	0.0138108	2.87882	2.39885	0.00399163	3.30143	3.01686	0.000961928	2.90561	2.43588	0.00366538	3.41006	3.18744	0.000649475	3.319	3.04412	0.000903397	0.355725	0.203619	0.0601798	0.0832883	0.207261	0.0917726
3	57383847	na	2.49557	1.90047	0.0125757	2.20903	1.56587	0.0271727	3.36917	3.12266	0.000753944	3.40896	3.18568	0.000652102	3.16834	2.81442	0.00153313	3.03218	2.61476	0.00242793	0.343655	0.408379	0.0539544	0.123121	0.117035	0.128778
17	13222922	na	3.0521	2.6435	0.00227245	3.39245	3.15945	0.000692707	2.60735	2.03978	0.00912467	2.87671	2.39594	0.00401848	3.24837	2.93528	0.0011607	3.13798	2.76925	0.00170116	0.191488	0.100743	0.179536	0.106291	0.212912	0.113996
23	2973478	na	2.52348	1.93479	0.01162	2.37828	1.75961	0.0173936	3.391	3.15716	0.000696375	3.04834	2.63806	0.00230111	3.13907	2.77087	0.00169485	3.1455	2.78041	0.00165803	0.333883	0.348445	0.0522946	0.105199	0.17796	0.134088
13	2490498	na	2.67951	2.13236	0.00737299	2.33227	1.70583	0.0196866	3.23838	2.92006	0.00120209	3.17556	2.82522	0.00149546	3.15597	2.79598	0.00159963	3.0291	2.61033	0.00245282	0.281203	0.364246	0.0668348	0.123665	0.156089	0.131032
12	18564647	SMAD6	3.35404	3.09886	0.000796409	3.08665	2.69373	0.00202427	3.00973	2.58256	0.0026148	3.09661	2.70831	0.00195745	2.95135	2.49978	0.00316385	3.46611	3.27733	0.000528049	0.130423	0.15547	0.100477	0.067964	0.169931	0.17529
7	61695721	na	2.60453	2.03621	0.00919999	2.36087	1.73917	0.0182319	3.41143	3.18961	0.000646233	3.18772	2.84346	0.00143397	2.98714	2.55037	0.00281601	3.30866	3.02805	0.000937444	0.304867	0.354401	0.0507095	0.0845576	0.154365	0.167144
5	1597078	na	3.26654	2.96309	0.0010887	3.13424	2.76372	0.00172299	1.27983	0.697662	0.200603	3.12108	2.74427	0.00180192	3.05331	2.64525	0.00226335	1.71963	1.06804	0.0854989	0.146574	0.145808	0.569079	0.4808	0.165612	0.152438
11	21050433	CLDN11	3.26183	2.95587	0.00110695	2.74195	2.21413	0.00610757	2.99842	2.56641	0.00271385	3.19422	2.85322	0.0014021	2.86158	2.37516	0.00421539	3.17453	2.82368	0.00150079	0.147395	0.237666	0.102412	0.101366	0.153428	0.196285
7	61695720	na	2.58542	2.01206	0.00972616	2.3642	1.74307	0.0180689	3.39945	3.17056	0.000675209	3.18562	2.8403	0.00144445	2.98674	2.5498	0.00281971	3.29633	3.00897	0.000979565	0.311639	0.353271	0.0516425	0.0860658	0.154666	0.167237
3	13904339	na	3.62046	3.53154	0.000294075	3.61575	3.52363	0.000299483	2.26599	1.62982	0.023452	2.95159	2.50012	0.00316142	3.17103	2.81844	0.00151899	3.00069	2.56965	0.00269371	0.094367	0.0721934	0.261754	0.128913	0.197741	0.128287
3	80572757	na	2.77636	2.25986	0.00549716	2.87893	2.39899	0.00399032	3.15515	2.79475	0.00160417	3.45099	3.25295	0.000558536	3.68891	3.6474	0.000225218	3.01581	2.59126	0.00256294	0.253406	0.203596	0.077792	0.126125	0.109052	0.0611994
15	13157090	TENM2	3.05784	2.65181	0.00222939	2.83675	2.34127	0.0045575	3.01941	2.59641	0.00253271	3.4797	3.29932	0.00050197	3.19075	2.84801	0.00141903	3.11255	2.7317	0.00185479	0.190336	0.213715	0.0988194	0.109927	0.104345	0.124652
4	6026062	na	3.08351	2.68915	0.00204573	3.39316	3.16057	0.000690919	1.88163	1.22267	0.0598862	3.0832	2.6887	0.00204788	3.35699	3.1035	0.000787946	2.37922	1.76072	0.0173493	0.185061	0.10066	0.372143	0.276119	0.172228	0.0978636
4	10784225	LRBA	3.59473	3.48848	0.000324732	2.94367	2.48899	0.00324344	2.71233	2.17515	0.00668112	3.59443	3.48798	0.000325105	3.05665	2.6501	0.00223823	3.10923	2.72683	0.00187573	0.0975826	0.188718	0.155421	0.110394	0.0866585	0.151695
14	13242331	CADPS	2.36852	1.74813	0.0178596	2.26547	1.62923	0.023484	3.38827	3.15283	0.000703347	3.15274	2.79117	0.00161743	3.01168	2.58536	0.00259803	3.23158	2.90972	0.00123106	0.393182	0.386954	0.0525043	0.0938008	0.159783	0.161517
6	29823857	na	2.76524	2.24504	0.00568807	3.22069	2.89319	0.00127881	2.80527	2.29866	0.0050274	2.99766	2.56533	0.00272064	3.16536	2.80997	0.00154893	3.28945	2.99834	0.00100383	0.256211	0.128879	0.136847	0.0868996	0.188024	0.129321
32	13735053	na	3.25344	2.94303	0.00114016	2.909	2.44059	0.00362584	2.86961	2.38618	0.00410982	3.60889	3.51215	0.000307506	3.60487	3.50541	0.00031231	2.7101	2.17223	0.00672622	0.148844	0.196622	0.12527	0.187782	0.0843366	0.0695028
6	67696633	LOC107204385	3.37188	3.12693	0.000746569	3.35054	3.09337	0.000806542	2.32164	1.69353	0.0202521	3.16624	2.81129	0.00154421	2.99373	2.55973	0.00275591	2.93598	2.47821	0.003325	0.127026	0.105469	0.247357	0.14047	0.157383	0.165618
15	6288535	ANXA6	3.2276	2.90367	0.00124833	2.73195	2.20093	0.00629613	2.9935	2.55941	0.00275795	3.17974	2.83148	0.00147409	3.062	2.65785	0.00219864	3.09736	2.7094	0.00195252	0.153867	0.240034	0.103252	0.112051	0.155502	0.150506
3	92267810	LOC107201294	3.49657	3.32672	0.000471278	3.09067	2.6996	0.00199708	2.51093	1.91933	0.0120412	3.35843	3.10576	0.000783865	2.93588	2.47807	0.00332602	3.06563	2.66311	0.00217213	0.108656	0.154526	0.201473	0.117278	0.126315	0.178729
2	127619148	CDH17	2.8786	2.39854	0.00399445	3.11587	2.73659	0.00183405	3.0237	2.60258	0.00249701	3.2362	2.91674	0.00121131	3.59709	3.49241	0.000321801	3.03698	2.62167	0.00238961	0.226993	0.149226	0.0980951	0.122291	0.147101	0.0703909
4	66333212	na	3.03836	2.62366	0.00237869	2.97721	2.53628	0.00290886	2.91107	2.44347	0.00360191	3.38303	3.14454	0.000716898	3.21639	2.88668	0.00129814	3.11268	2.7319	0.00185396	0.194206	0.181293	0.117644	0.109908	0.121848	0.119846
10	3728451	na	3.24085	2.92381	0.00119175	3.37211	3.1273	0.000745935	2.69453	2.15188	0.00704887	2.83633	2.3407	0.00456356	2.90841	2.43976	0.00363275	3.35145	3.09481	0.000803884	0.151256	0.103078	0.158913	0.079255	0.223139	0.184795
14	18381406	na	3.04166	2.62842	0.00235277	3.10709	2.72368	0.00188939	1.71224	1.06122	0.0868521	3.35939	3.10727	0.000781137	3.39066	3.15661	0.000697256	1.8705	1.21173	0.0614142	0.193558	0.150929	0.425127	0.435392	0.126142	0.0940553
15	3022619	na	2.87996	2.40041	0.00397729	2.76923	2.25034	0.00561896	3.11641	2.73739	0.00183066	3.39925	3.17024	0.000675712	3.34848	3.09015	0.000812558	3.03116	2.6133	0.00243613	0.226734	0.231046	0.0834968	0.123296	0.11885	0.0987952
3	64792331	NUS1	3.84811	3.92433	0.000119033	3.73725	3.73039	0.000186042	1.21258	0.647258	0.22529	3.21249	2.88078	0.00131589	2.93487	2.47666	0.00333687	2.31342	1.68404	0.0206993	0.0686727	0.0607599	0.590354	0.297694	0.150731	0.178951
10	10162260	INADL	2.95766	2.50866	0.00309983	3.23585	2.9162	0.00121283	2.47034	1.86972	0.0134983	3.47738	3.29555	0.000506348	3.18774	2.84348	0.00143391	2.84561	2.35334	0.00443258	0.210896	0.125797	0.210832	0.156237	0.104685	0.125211
3	64792326	NUS1	3.84806	3.92425	0.000119056	3.7063	3.67715	0.000210306	1.23526	0.66407	0.216735	3.21689	2.88744	0.00129588	2.92036	2.45639	0.00349632	2.29419	1.66195	0.0217797	0.0686768	0.0636425	0.583359	0.303869	0.150069	0.182123
10	25287196	na	3.57051	3.4482	0.000356291	2.97095	2.52742	0.00296879	2.87963	2.39996	0.00398142	3.16613	2.81112	0.00154481	2.73765	2.20846	0.0061879	3.49251	3.32011	0.000478512	0.100492	0.1827	0.12344	0.0653196	0.157399	0.225037
27	52754	LOC107214614	2.96744	2.52245	0.00300295	3.31477	3.03755	0.000917179	2.67126	2.12166	0.00755681	2.85827	2.37063	0.00425962	3.16767	2.81342	0.00153667	3.30506	3.02248	0.000949554	0.208764	0.109921	0.164414	0.0849994	0.217431	0.128901
2	148118457	TSNARE1	3.05742	2.65121	0.00223249	3.17045	2.81757	0.00152205	0.481361	0.20048	0.63026	3.07677	2.67932	0.00209255	3.09184	2.70132	0.0019892	0.863087	0.411068	0.38809	0.19042	0.138875	0.767052	0.743831	0.173311	0.143797
3	99821895	na	2.86687	2.38242	0.0041455	2.95764	2.50863	0.00310004	3.06065	2.6559	0.00220854	3.06708	2.66523	0.00216158	3.14105	2.7738	0.00168346	3.38403	3.14611	0.000714315	0.229425	0.18566	0.0921021	0.0756814	0.174921	0.133733
27	52758	LOC107214614	2.96209	2.51491	0.00305556	3.28963	2.99862	0.00100319	2.71797	2.18255	0.00656831	2.85576	2.3672	0.00429335	3.16349	2.80719	0.00155888	3.28547	2.99219	0.00101814	0.209933	0.114699	0.154305	0.08738	0.218089	0.12966
15	5789495	na	3.02911	2.61035	0.00245272	3.09375	2.70411	0.00197645	1.05262	0.533853	0.292514	3.15329	2.79199	0.0016144	3.46334	3.27286	0.000533505	1.18288	0.625514	0.236857	0.196002	0.1538	0.634914	0.659373	0.15968	0.085452
7	14520493	na	3.16648	2.81164	0.00154297	3.21844	2.88979	0.00128888	2.6863	2.14118	0.00722473	2.95357	2.50291	0.00314117	2.77745	2.26132	0.00547877	3.42149	3.20565	0.000622799	0.166781	0.129334	0.160857	0.0722632	0.197316	0.216274
7	29026959	RAD51B	2.94349	2.48874	0.00324535	3.26302	2.95769	0.00110233	2.74489	2.21802	0.00605308	3.17166	2.81938	0.00151571	3.80744	3.85259	0.000140413	2.74862	2.22296	0.00598467	0.213934	0.120211	0.148914	0.178941	0.156634	0.0512781
1	97482914	na	3.29781	3.01125	0.000974422	3.04953	2.63979	0.00229199	2.4227	1.81232	0.0154056	3.07343	2.67446	0.0021161	2.63195	2.07111	0.00848972	3.05482	2.64745	0.00225192	0.140986	0.164416	0.221928	0.11918	0.173869	0.252874
3	110400617	na	3.16332	2.80692	0.00155983	3.50653	3.34295	0.000453994	2.37783	1.75909	0.0174146	2.93753	2.48038	0.00330841	3.42615	3.2131	0.000612213	2.85451	2.36549	0.0043103	0.167509	0.0864876	0.232845	0.154514	0.200721	0.0898361
13	3847512	CDH13	2.92583	2.46403	0.00343533	2.83047	2.33274	0.00464791	3.20687	2.87228	0.0013419	3.09871	2.71139	0.00194363	3.0014	2.57066	0.00268742	3.32497	3.05341	0.000884279	0.217626	0.215379	0.0708251	0.0825545	0.169566	0.163831
1	3089507	na	2.87146	2.38872	0.00408585	3.75146	3.75497	0.000175806	2.59964	2.03001	0.00933224	2.41999	1.80908	0.0155209	3.22549	2.90047	0.00125757	3.41864	3.2011	0.000629357	0.228442	0.0596781	0.181347	0.0725296	0.353832	0.118122
21	13638225	na	3.56932	3.44623	0.00035791	3.07122	2.67124	0.00213189	1.45361	0.835488	0.146054	3.25003	2.93783	0.00115391	3.02341	2.60216	0.00249943	1.91268	1.25345	0.0557889	0.100632	0.159169	0.5095	0.423072	0.144916	0.158985
2	99355683	na	3.05661	2.65004	0.00223853	3.07013	2.66966	0.00213965	2.59097	2.01906	0.00957055	3.37172	3.12668	0.000746996	3.02785	2.60853	0.00246303	3.00584	2.57701	0.00264847	0.190583	0.159433	0.183371	0.127966	0.123915	0.158023
27	52768	LOC107214614	2.90391	2.43353	0.0036853	3.34702	3.08786	0.000816851	2.71289	2.17588	0.00666993	2.85836	2.37076	0.00425837	3.17781	2.82859	0.00148392	3.28888	2.99746	0.00100587	0.222066	0.10585	0.155311	0.0869686	0.217407	0.127044
1	108971334	IGSF3	2.24588	1.60709	0.024712	2.45934	1.85638	0.0139192	3.37	3.12397	0.000751683	3.08822	2.69602	0.00201361	3.40813	3.18436	0.000654099	2.99268	2.55825	0.00276536	0.440921	0.321295	0.0538921	0.130377	0.171375	0.0920029
2	143668831	na	3.01329	2.58766	0.00258431	3.06373	2.66036	0.00218593	2.64732	2.09081	0.00811321	3.07096	2.67086	0.00213373	3.32515	3.05369	0.000883708	2.81917	2.31742	0.00481484	0.199013	0.160987	0.170024	0.162121	0.17428	0.102023
24	321690	ARID1A	3.7453	3.74429	0.000180181	3.85308	3.93315	0.000116642	0.0312524	0.010965	0.975068	2.99963	2.56813	0.00270312	3.07664	2.67913	0.00209347	0.945206	0.462743	0.344554	0.0784642	0.0529113	0.835911	0.72466	0.187634	0.147228
2	145860251	COL22A1	3.3846	3.14702	0.000712824	3.60687	3.50876	0.000309913	2.04651	1.39034	0.040706	2.87695	2.39627	0.00401541	3.19697	2.85736	0.00138882	2.8321	2.33496	0.00462428	0.124896	0.0731917	0.321552	0.15897	0.212866	0.123495
12	13279962	AGBL1	3.80607	3.85019	0.000141192	3.50067	3.3334	0.000464088	0.905426	0.437422	0.36524	3.20009	2.86206	0.00137384	2.87005	2.38678	0.00410408	1.79937	1.14291	0.0719605	0.0721763	0.0872333	0.673331	0.455463	0.152571	0.194174
7	44873853	FOXN3	2.8838	2.40571	0.00392906	3.83143	3.89483	0.000127399	2.39114	1.77479	0.0167962	2.25866	1.62152	0.0239043	3.18314	2.83657	0.00145688	3.21854	2.88993	0.00128845	0.225998	0.0544607	0.229655	0.0953375	0.408059	0.126062
17	524948	RIMBP2	3.32415	3.05213	0.000886888	3.55543	3.42324	0.000377363	1.08149	0.553651	0.279479	2.91303	2.44618	0.00357945	3.1487	2.78517	0.00163996	1.79919	1.14274	0.0719882	0.136112	0.0800954	0.627508	0.455522	0.20577	0.132352
2	99355676	na	3.03068	2.61261	0.00244002	3.06397	2.66071	0.00218419	2.65789	2.10441	0.0078631	3.38566	3.1487	0.000710071	3.02739	2.60788	0.00246674	2.96193	2.51468	0.00305717	0.195699	0.16093	0.167554	0.135915	0.121365	0.158122
1	97482908	na	3.34866	3.09042	0.000812042	2.97427	2.53211	0.0029369	2.37171	1.75188	0.0177059	3.0811	2.68564	0.00206235	2.63525	2.07534	0.00840741	3.09798	2.7103	0.00194848	0.13146	0.181956	0.234299	0.111966	0.172583	0.251973
22	1843075	na	3.00067	2.56962	0.00269387	2.50273	1.90925	0.0123239	3.0649	2.66206	0.0021774	3.05446	2.64692	0.00225468	2.86274	2.37676	0.00419992	3.19374	2.85251	0.00140441	0.201358	0.307293	0.0914158	0.0987629	0.176979	0.195996
8	2965217	na	3.19824	2.85927	0.0013827	3.29331	3.00429	0.000990165	2.49707	1.90231	0.0125224	2.85574	2.36717	0.00429371	2.73852	2.2096	0.00617166	3.34931	3.09144	0.000810142	0.159504	0.113992	0.204539	0.0795251	0.218096	0.224852
9	35027669	na	3.56691	3.44223	0.000361222	3.68359	3.63832	0.000229975	2.1211	1.46962	0.0339138	2.99446	2.56078	0.00274931	3.05562	2.6486	0.00224595	2.96592	2.52031	0.00301779	0.100915	0.0657224	0.301226	0.135205	0.188655	0.151924
3	54905665	na	2.64102	2.08272	0.00826573	2.5454	1.96197	0.0109151	3.13448	2.76407	0.0017216	3.03114	2.61326	0.00243633	3.01658	2.59236	0.00255646	3.18503	2.83941	0.0014474	0.291883	0.29379	0.0808313	0.0999502	0.181239	0.160459
14	13293578	CADPS	3.23953	2.92181	0.00119727	3.03182	2.61425	0.00243082	1.59892	0.959246	0.109838	3.41916	3.20194	0.000628139	3.01548	2.59079	0.00256574	1.91901	1.25977	0.0549832	0.151518	0.168644	0.460805	0.421313	0.115116	0.160695
1	744404	na	2.41649	1.8049	0.015671	2.42785	1.81848	0.0151886	3.25909	2.95168	0.00111769	2.91889	2.45435	0.00351278	3.12776	2.75413	0.00176146	3.20361	2.86737	0.00135716	0.373091	0.33147	0.0644046	0.0974066	0.204577	0.136104
14	1475742	na	3.21141	2.87915	0.00132084	3.04612	2.63485	0.00231818	2.39926	1.7844	0.0164284	3.04249	2.62962	0.00234629	3.00344	2.57358	0.00266945	2.79573	2.28582	0.0051782	0.157002	0.165236	0.227689	0.167782	0.178887	0.163354
7	46818622	na	2.17372	1.52686	0.0297261	2.22569	1.58444	0.0260349	3.22654	2.90206	0.00125297	3.08864	2.69664	0.00201077	3.03516	2.61905	0.00240408	3.00957	2.58234	0.00261614	0.4696	0.401635	0.0682482	0.127278	0.171303	0.15643
19	436165	CYTH1	2.27835	1.64386	0.0227058	2.4156	1.80384	0.0157092	3.2738	2.97424	0.00106111	2.9024	2.43143	0.00370314	3.17091	2.81826	0.00151964	3.13887	2.77058	0.00169598	0.428606	0.335553	0.0628646	0.106162	0.207902	0.128309
1	75424825	na	2.77764	2.26157	0.00547559	3.21231	2.88051	0.00131672	2.8282	2.32966	0.00468099	2.6192	2.05484	0.00881364	3.25256	2.94169	0.00114371	3.2234	2.89729	0.0012668	0.253081	0.130572	0.132727	0.0947683	0.285836	0.113352
12	11746416	CEMIP	2.32865	1.70163	0.0198777	2.38907	1.77234	0.016891	3.28575	2.99263	0.00101712	3.00133	2.57056	0.00268807	3.12972	2.75704	0.0017497	3.036	2.62026	0.00239739	0.409201	0.344695	0.0616775	0.122461	0.187296	0.135755
21	1027497	DLGAP4	2.45165	1.84709	0.0142204	3.04625	2.63505	0.00231715	3.05558	2.64855	0.00224622	2.87251	2.39016	0.00407226	3.78709	3.81696	0.000152419	2.98919	2.55328	0.00279718	0.35943	0.165204	0.0929204	0.131013	0.21371	0.0530781
3	31991236	na	3.07516	2.67698	0.00210386	3.14742	2.78325	0.00164721	0.973356	0.480991	0.330377	3.05319	2.64507	0.00226425	2.97794	2.53732	0.00290191	1.4386	0.823141	0.150265	0.186798	0.143315	0.655565	0.574369	0.177183	0.169262
28	133772	LMOD1	3.12987	2.75725	0.00174884	3.0025	2.57223	0.00267774	2.30137	1.67018	0.0213707	3.22586	2.90103	0.00125593	3.0243	2.60344	0.00249205	2.66701	2.11617	0.00765295	0.175064	0.175516	0.252616	0.197308	0.148702	0.158791
17	13548932	AIFM3	3.01339	2.58779	0.00258349	3.01224	2.58615	0.0025933	1.84285	1.18475	0.0653505	3.03549	2.61953	0.00240144	3.07431	2.67574	0.00210989	2.12704	1.47604	0.0334166	0.198995	0.173253	0.384402	0.35876	0.180335	0.147752
4	66523669	SLC4A11	2.6025	2.03364	0.00925474	2.83015	2.3323	0.00465267	3.08035	2.68454	0.00206756	3.43082	3.22057	0.000601763	3.72709	3.71285	0.000193707	2.94424	2.48979	0.00323751	0.305594	0.215465	0.0889191	0.139033	0.112908	0.0581681
13	2763059	na	2.35998	1.73812	0.0182761	2.43982	1.83284	0.0146948	3.07109	2.67106	0.00213276	3.11997	2.74263	0.0018087	2.94857	2.49587	0.00319252	3.08098	2.68546	0.00206319	0.396668	0.32743	0.0904155	0.114553	0.165811	0.175914
13	9011350	ESRP2	2.5559	1.97505	0.0105913	2.04745	1.39133	0.0406137	3.41691	3.19835	0.000633355	3.12188	2.74546	0.00179698	2.892	2.41704	0.00382793	3.19232	2.85037	0.00141134	0.322175	0.470493	0.0502792	0.0989573	0.165467	0.1888
3	55081107	na	3.07803	2.68116	0.00208372	3.48817	3.31306	0.000486337	1.32145	0.729668	0.186351	2.93512	2.47701	0.00333422	3.17801	2.82889	0.00148289	1.87423	1.2154	0.0608982	0.186203	0.0888087	0.555338	0.434313	0.201225	0.127007
11	18034868	na	3.32839	3.05874	0.000873489	3.63782	3.56074	0.000274955	2.17077	1.52363	0.0299482	2.77273	2.25502	0.00555877	2.8948	2.42091	0.00379395	3.11531	2.73576	0.00183754	0.135315	0.0697073	0.287566	0.109537	0.241367	0.18812
8	1089324	CDH23	2.18775	1.5423	0.0286881	3.15815	2.79923	0.00158772	2.88171	2.40283	0.00395518	2.2149	1.5724	0.0267671	3.12529	2.75048	0.0017763	3.26888	2.96668	0.00107975	0.463987	0.141257	0.123058	0.089357	0.423786	0.136541
8	25781872	na	2.8598	2.37272	0.00423914	3.4017	3.17414	0.000669671	2.56645	1.98824	0.0102744	2.65301	2.09812	0.00797779	3.19808	2.85903	0.00138348	3.14572	2.78073	0.00165679	0.231042	0.0996544	0.189031	0.10517	0.276513	0.123288
2	149093959	na	2.44444	1.83841	0.0145075	2.0366	1.37996	0.0416905	3.39483	3.16323	0.0006867	3.33149	3.06357	0.000863825	2.71406	2.17741	0.0066464	3.2893	2.9981	0.00100438	0.361946	0.474447	0.0519995	0.0869183	0.131116	0.230026
25	892243	PCSK7	3.10373	2.71875	0.00191095	2.87766	2.39724	0.00400641	2.8925	2.41772	0.00382191	3.33757	3.07307	0.000845145	3.41256	3.19141	0.000643567	2.87487	2.3934	0.00404199	0.180773	0.203894	0.121077	0.150696	0.130027	0.0914752
10	10493397	NFIA	3.13986	2.77205	0.00169026	2.92997	2.4698	0.00338999	2.05718	1.40155	0.0396693	3.17638	2.82645	0.00149126	3.06525	2.66257	0.00217487	2.32697	1.69969	0.0199668	0.172835	0.191753	0.318565	0.293286	0.155975	0.149781
22	4477936	na	3.3951	3.16366	0.000686033	3.00351	2.57368	0.00266881	2.52291	1.93409	0.0116388	3.09604	2.70747	0.00196126	2.79389	2.28334	0.00520789	2.98937	2.55353	0.00279555	0.123113	0.17528	0.198818	0.130981	0.17003	0.212518
21	7434233	CSNK2A1	3.06044	2.65559	0.00221008	3.41708	3.19862	0.000632964	2.2509	1.61275	0.024392	2.92846	2.46769	0.00340649	3.09558	2.70679	0.00196429	2.87422	2.39251	0.0040503	0.189809	0.0978118	0.265711	0.1508	0.202611	0.142948
3	23121940	na	2.88916	2.41311	0.00386268	3.09923	2.71214	0.00194027	1.83478	1.17693	0.0665387	3.3245	3.05267	0.000885783	3.49591	3.32564	0.00047245	1.82266	1.16523	0.0683543	0.224964	0.152575	0.386898	0.448756	0.132359	0.0820053
2	116909010	C2H8orf46	2.84027	2.34606	0.00450755	2.91635	2.4508	0.00354158	2.90645	2.43704	0.00365558	3.06625	2.66402	0.00216762	3.18688	2.84219	0.00143818	3.15163	2.78952	0.00162362	0.236472	0.194926	0.118501	0.1044	0.175058	0.125371
8	1089329	CDH23	2.19445	1.5497	0.0282034	3.1452	2.77996	0.00165976	2.86669	2.38217	0.00414792	2.1983	1.55397	0.0279276	3.11542	2.73593	0.00183682	3.25776	2.94964	0.00112294	0.461274	0.143738	0.125802	0.0906608	0.429954	0.138422
3	12301385	na	2.95065	2.4988	0.00317106	3.17837	2.82942	0.00148108	2.51727	1.92713	0.0118269	3.03094	2.61297	0.00243798	3.36502	3.11612	0.000765388	2.78316	2.26896	0.00538315	0.212407	0.137326	0.200073	0.170791	0.181282	0.0969739
6	68123656	na	2.60003	2.03051	0.00932158	2.44603	1.84031	0.0144441	3.23199	2.91034	0.00122931	2.92865	2.46796	0.0034044	3.05205	2.64343	0.00227286	3.10527	2.721	0.00190108	0.306473	0.325494	0.0675897	0.11095	0.202571	0.152716
3	5666332	na	3.23308	2.91199	0.00122463	3.38431	3.14656	0.000713583	0.327186	0.128703	0.743527	3.04459	2.63265	0.00232995	2.93603	2.47828	0.00332444	0.991308	0.492772	0.321535	0.152792	0.101687	0.795274	0.712965	0.178554	0.178696
22	1236984	PQLC2	2.80874	2.30333	0.00497363	2.95522	2.50523	0.00312443	3.02297	2.60153	0.00250305	2.72046	2.18581	0.00651912	3.02284	2.60133	0.00250418	3.36987	3.12376	0.00075203	0.244995	0.186193	0.0982136	0.0769233	0.256756	0.159109
14	16044123	na	3.44622	3.24529	0.000568478	3.19769	2.85845	0.00138532	1.37832	0.774424	0.168103	3.31132	3.03218	0.000928579	2.77893	2.26329	0.0054539	2.04167	1.38527	0.0411843	0.114379	0.133502	0.535804	0.385832	0.134673	0.21594
4	64605529	na	3.88965	3.99831	0.000100391	3.87099	3.96499	0.000108396	1.93064	1.27142	0.0535279	2.88426	2.40635	0.00392333	2.9321	2.47278	0.00336682	3.04325	2.63072	0.00234037	0.0649427	0.051589	0.356504	0.121203	0.21146	0.179561
7	56884450	RTN1	2.95204	2.50075	0.00315686	2.88576	2.40842	0.00390465	3.02291	2.60144	0.00250356	3.68876	3.64715	0.000225347	3.56224	3.43451	0.000367699	2.80703	2.30103	0.00500002	0.212109	0.202032	0.0982236	0.16506	0.071664	0.0745226
9	28559937	na	3.37035	3.12453	0.000750715	3.05953	2.65426	0.00221685	1.32175	0.729903	0.18625	3.18197	2.83482	0.00146277	2.91423	2.44785	0.00356571	1.70055	1.05048	0.0890267	0.127279	0.162006	0.555237	0.486506	0.155186	0.183448
6	23582369	na	3.29814	3.01176	0.000973275	3.06062	2.65585	0.00220876	1.81372	1.15664	0.0697201	3.25326	2.94276	0.00114089	2.90975	2.44163	0.00361719	2.32518	1.69762	0.0200624	0.140926	0.161741	0.393309	0.293872	0.144399	0.184465
4	65808797	na	3.49152	3.3185	0.000480281	3.45179	3.25424	0.000556873	1.75497	1.10092	0.0792639	2.92919	2.46872	0.00339847	3.03972	2.62562	0.00236799	2.4324	1.82394	0.0149991	0.109242	0.093502	0.411522	0.26115	0.202459	0.155432
3	546519	RALGAPA2	1.99695	1.33884	0.0458309	2.02102	1.36374	0.0432772	3.30382	3.02056	0.000953762	3.40316	3.17645	0.000666123	3.25774	2.9496	0.00112305	2.71036	2.17257	0.006721	0.533568	0.480024	0.0599501	0.187724	0.118122	0.112558
3	93713863	na	3.42434	3.21021	0.0006163	3.12432	2.74905	0.00178219	1.4598	0.840597	0.144345	3.06789	2.6664	0.00215577	2.89843	2.42593	0.00375034	2.09441	1.44101	0.0362232	0.118038	0.147663	0.507289	0.369408	0.174788	0.187237
10	15296120	SLC5A9	3.31822	3.0429	0.000905934	2.9999	2.56853	0.00270067	2.43849	1.83124	0.0147488	3.20711	2.87265	0.00134076	2.96628	2.52082	0.00301426	2.96236	2.51528	0.00305295	0.137219	0.176115	0.218227	0.13584	0.151535	0.171924
6	42414309	na	2.91039	2.44252	0.00360976	2.86903	2.38539	0.00411731	3.05071	2.64149	0.00228301	3.38401	3.14608	0.00071436	3.49386	3.32231	0.000476093	2.88479	2.40708	0.00391674	0.220771	0.205917	0.0937068	0.149086	0.121669	0.082227
2	58172525	na	3.11027	2.72835	0.00186916	3.06569	2.6632	0.0021717	2.64712	2.09055	0.00811809	2.89451	2.4205	0.0037975	2.88251	2.40393	0.00394525	3.2151	2.88473	0.00130398	0.179362	0.160513	0.170071	0.0958117	0.209462	0.191092
17	12898765	na	2.92593	2.46417	0.00343427	2.75617	2.23298	0.00584819	3.03398	2.61736	0.00241348	3.79058	3.82305	0.000150296	3.6759	3.62523	0.000237014	2.81028	2.30541	0.00494979	0.217606	0.234243	0.0964269	0.164274	0.0608048	0.0621909
1	448364	DCHS1	3.08409	2.69	0.00204174	3.76786	3.78344	0.00016465	2.20847	1.56525	0.0272116	2.8378	2.3427	0.00454255	3.45359	3.25713	0.00055318	2.87524	2.39392	0.00403723	0.18494	0.0586757	0.277246	0.150636	0.22276	0.086452
10	19048694	ST6GALNAC3	3.26125	2.95499	0.00110921	2.93446	2.47608	0.00334133	1.62875	0.985619	0.103367	3.28801	2.99611	0.00100899	3.02359	2.60241	0.00249797	1.89687	1.23773	0.0578455	0.147495	0.190708	0.451278	0.427654	0.138673	0.158947
21	1781161	na	2.51994	1.93043	0.0117373	3.0109	2.58424	0.0026047	2.94143	2.48585	0.003267	3.25677	2.94812	0.00112687	3.66361	3.60435	0.000248687	2.87151	2.3888	0.00408511	0.335136	0.173563	0.112058	0.151234	0.143834	0.0631072
3	95497768	na	2.71936	2.18436	0.00654087	2.37612	1.75706	0.0174959	3.3048	3.02207	0.000950455	3.22787	2.90408	0.00124714	2.72266	2.18871	0.00647579	3.41581	3.1966	0.000635915	0.269583	0.349191	0.0598565	0.0727925	0.148393	0.228213
3	40266298	na	2.86497	2.37982	0.00417043	3.00928	2.58192	0.00261865	2.57868	2.00358	0.00991781	3.06192	2.65773	0.00219923	3.12027	2.74307	0.00180687	2.93858	2.48185	0.00329725	0.22983	0.173941	0.186221	0.140019	0.175768	0.137425
2	114004644	TOX	2.92607	2.46436	0.00343276	3.01602	2.59157	0.00256114	2.12334	1.47204	0.0337256	3.22568	2.90075	0.00125675	3.44571	3.24446	0.00056956	2.16477	1.51705	0.0304054	0.217578	0.172368	0.300618	0.346013	0.14873	0.087428
14	9660761	PLXNA1	2.29758	1.66584	0.0215856	2.51527	1.92467	0.0118942	2.99626	2.56333	0.00273317	3.05887	2.65331	0.00222174	3.03668	2.62124	0.00239201	2.94582	2.49201	0.003221	0.421218	0.303294	0.102782	0.138756	0.176265	0.156098
5	19859820	na	3.27325	2.9734	0.00106317	2.99608	2.56308	0.00273476	2.74288	2.21536	0.00609027	2.94532	2.49131	0.00322619	2.76975	2.25104	0.00560996	3.24021	2.92285	0.0011944	0.145394	0.176996	0.14932	0.0927704	0.199077	0.218007
21	1946944	RALY	3.49945	3.33142	0.000466213	2.93408	2.47555	0.00334538	1.47004	0.849091	0.14155	3.44238	3.23911	0.000576624	3.00664	2.57815	0.00264152	1.85578	1.19733	0.0634845	0.108328	0.190788	0.503601	0.439597	0.110703	0.16261
9	13098268	na	3.46795	3.2803	0.000524443	3.44712	3.24673	0.000566597	1.88215	1.22318	0.0598159	3.00022	2.56898	0.00269783	2.62024	2.05617	0.00878675	2.93734	2.48012	0.00331042	0.111972	0.0940939	0.37198	0.140234	0.187515	0.256054
7	23992153	CHST1	2.4384	1.83114	0.0147524	3.34644	3.08695	0.000818566	2.73119	2.19992	0.0063107	2.65765	2.10409	0.00786874	3.37882	3.13788	0.000727986	3.20535	2.87	0.00134897	0.364041	0.105913	0.151671	0.0971659	0.275202	0.0954171
1	92760311	ILDR1	3.57211	3.45085	0.000354118	3.31899	3.0441	0.000903436	0.764394	0.351999	0.444633	3.14108	2.77384	0.00168328	2.78644	2.27336	0.00532898	1.47408	0.852445	0.140461	0.100303	0.109393	0.705764	0.562158	0.161961	0.214228
18	3848551	SURF4	3.40679	3.18222	0.00065732	3.36	3.10823	0.000779415	1.58335	0.945612	0.113341	2.9123	2.44517	0.00358781	3.00967	2.58248	0.00261531	2.26634	1.63022	0.0234304	0.121103	0.104431	0.465849	0.3127	0.205917	0.161954
20	3576790	CUX1	3.74288	3.74012	0.000181921	3.40467	3.17886	0.00066243	2.2039	1.56017	0.0275316	2.9483	2.49549	0.00319527	2.9728	2.53004	0.00295093	2.86767	2.38352	0.00413509	0.0787132	0.0993018	0.278517	0.151941	0.198444	0.170438
12	16611541	na	2.65449	2.10003	0.00794275	2.92262	2.45954	0.00347103	3.275	2.97607	0.00105664	2.79239	2.28134	0.00523195	2.98978	2.55412	0.00279175	3.64367	3.57061	0.000268776	0.288207	0.193471	0.0627392	0.0505673	0.2355	0.166533
2	36521307	SGOL1	2.70431	2.16465	0.00684461	2.91748	2.45238	0.00352877	2.98218	2.54332	0.00286205	3.05689	2.65044	0.00223644	3.39121	3.15748	0.000695849	2.92938	2.46898	0.00339644	0.274036	0.194664	0.105181	0.14161	0.176585	0.0939911
20	921315	AUTS2	3.03286	2.61574	0.00242247	3.41736	3.19906	0.000632321	0.731683	0.333143	0.464362	2.87378	2.39192	0.00405586	3.25038	2.93836	0.0011525	1.18937	0.630241	0.234293	0.195277	0.0977783	0.712505	0.657386	0.213468	0.113687
1	104011330	ROBO2	2.62188	2.05826	0.00874451	2.97377	2.5314	0.00294169	2.82137	2.3204	0.00478185	2.93282	2.4738	0.00335895	3.05453	2.64703	0.0022541	3.16273	2.80605	0.00156299	0.29862	0.182068	0.133937	0.10294	0.201704	0.152165
10	16721361	MAST2	3.169	2.81541	0.00152964	3.6896	3.64858	0.000224604	1.94475	1.28563	0.0518051	2.4866	1.88951	0.0128971	2.95181	2.50043	0.00315916	2.95404	2.50356	0.00313644	0.166199	0.0651778	0.352342	0.137312	0.331557	0.175188
28	3590777	APOBEC2	2.66416	2.11249	0.00771813	3.04506	2.63332	0.00232638	2.8606	2.37383	0.00422836	2.82437	2.32447	0.00473733	3.29081	3.00044	0.000998986	3.0899	2.69848	0.00200225	0.285528	0.16549	0.126908	0.113081	0.226191	0.107451
2	148526465	na	2.90197	2.43084	0.00370819	3.29444	3.00604	0.000986178	2.1428	1.4931	0.0321295	3.00014	2.56887	0.00269854	3.51882	3.36304	0.000433466	2.42989	1.82092	0.0151034	0.222452	0.113774	0.295279	0.261864	0.187531	0.0794857
12	3842620	TLN2	3.02021	2.59756	0.00252603	3.12062	2.74359	0.00180473	2.5041	1.91094	0.0122762	2.685	2.13949	0.00725295	2.898	2.42533	0.00375555	3.00116	2.57032	0.00268955	0.197707	0.14835	0.202974	0.128827	0.267326	0.187343
1	8997845	na	3.10216	2.71644	0.00192114	3.3366	3.07155	0.00084811	1.38244	0.777711	0.166836	2.83964	2.3452	0.00451648	3.05468	2.64724	0.002253	2.1261	1.47502	0.0334947	0.181111	0.107155	0.534347	0.359072	0.222286	0.152133
15	5049352	na	3.09515	2.70616	0.00196716	3.32102	3.04726	0.000896882	2.79468	2.28441	0.00519505	2.62821	2.06633	0.00858355	2.74716	2.22102	0.0060114	3.64609	3.57469	0.000266262	0.182608	0.109138	0.138868	0.050401	0.283392	0.222988
7	23182100	LRP4	2.30387	1.67305	0.0212301	2.34751	1.72355	0.0188993	3.3006	3.01557	0.000964794	2.93009	2.46998	0.00338861	2.95616	2.50655	0.00311497	3.21165	2.87951	0.00131974	0.418821	0.358901	0.0602599	0.0962922	0.202272	0.174212
5	6189185	YIPF6	2.8917	2.41661	0.00383167	2.64783	2.09146	0.00810099	2.95389	2.50335	0.00313794	3.11778	2.73941	0.00182219	2.93201	2.47266	0.00336775	3.11083	2.72917	0.00186565	0.224471	0.262734	0.109968	0.11017	0.166204	0.17958
1	70997818	na	2.77123	2.25302	0.0055845	3.10716	2.72378	0.00188896	2.91741	2.45228	0.00352954	2.57509	1.99907	0.0100215	2.96487	2.51882	0.00302814	3.41924	3.20207	0.000627954	0.254706	0.150916	0.116468	0.0724729	0.300409	0.172245
19	8139634	na	2.89633	2.42302	0.00377552	2.98444	2.54653	0.00284102	2.83732	2.34205	0.00454939	3.46256	3.27159	0.000535064	3.79171	3.82502	0.000149616	2.70788	2.16932	0.00677141	0.223565	0.179657	0.131103	0.188283	0.106824	0.052673
12	18635831	na	2.80062	2.29239	0.00510052	3.05844	2.65269	0.0022249	2.58183	2.00754	0.00982787	3.21671	2.88717	0.00129668	3.29789	3.01138	0.00097413	2.8176	2.31529	0.00483845	0.247138	0.162268	0.185494	0.162502	0.150096	0.106337
4	3601832	na	2.98896	2.55295	0.00279931	2.27466	1.63967	0.0229262	2.88438	2.40651	0.00392181	3.84088	3.91152	0.000122596	3.11262	2.7318	0.00185437	2.66109	2.10853	0.0077888	0.203963	0.383935	0.122569	0.198584	0.0552256	0.139065
30	2819748	LOC107215369	3.01043	2.58357	0.00260876	2.95054	2.49864	0.00317219	2.27494	1.63998	0.0229098	3.00313	2.57314	0.00267216	2.9223	2.4591	0.00347454	2.66173	2.10935	0.00777407	0.199548	0.187221	0.259382	0.198447	0.186936	0.181701
8	28924135	TACC2	3.01321	2.58753	0.00258504	3.62771	3.54372	0.000285943	1.97289	1.31418	0.0485086	2.85939	2.37217	0.00424458	3.20256	2.86579	0.00136212	2.73801	2.20892	0.00618128	0.199029	0.0708342	0.343864	0.181405	0.217136	0.122449
4	2832048	ANK2	2.88222	2.40353	0.00394881	3.14498	2.77963	0.001661	1.72716	1.07501	0.0841383	2.98845	2.55222	0.002804	3.05683	2.65035	0.00223694	2.17648	1.52989	0.0295196	0.226301	0.143779	0.420444	0.341966	0.189834	0.151657
15	3820456	EBF1	3.09639	2.70798	0.00195894	3.09893	2.7117	0.00194223	2.2497	1.6114	0.0244679	2.90125	2.42983	0.00371678	2.96526	2.51938	0.00302427	2.72509	2.1919	0.00642843	0.182344	0.152637	0.266022	0.184376	0.208131	0.172155
4	16306072	na	3.10441	2.71975	0.00190656	3.2977	3.01108	0.000974802	1.44815	0.83099	0.147574	2.88737	2.41063	0.00388482	2.97842	2.53799	0.00289741	2.03355	1.37678	0.0419973	0.180626	0.113145	0.511439	0.388272	0.210859	0.169153
7	57885414	na	2.43523	1.82733	0.0148822	2.95367	2.50304	0.0031402	2.9119	2.44461	0.00359243	3.34607	3.08636	0.000819667	3.76787	3.78344	0.000164648	2.66089	2.10828	0.00779336	0.365133	0.186535	0.117491	0.198626	0.128517	0.0547475
4	2832055	ANK2	2.88849	2.41218	0.003871	3.16451	2.80871	0.00155344	1.74656	1.09305	0.0807141	2.97698	2.53595	0.00291106	3.07791	2.68098	0.00208459	2.15359	1.50484	0.0312722	0.225095	0.140028	0.414248	0.349836	0.192219	0.146943
24	1022458	RUNX3	2.8815	2.40253	0.00395793	3.07918	2.68283	0.00207571	2.34211	1.71726	0.0191751	2.97839	2.53795	0.00289769	3.29702	3.01003	0.000977165	2.55224	1.97048	0.0107034	0.226441	0.157244	0.241953	0.226652	0.191906	0.106475
6	67472931	CALD1	3.01531	2.59054	0.00256721	3.71562	3.69314	0.000202703	1.06312	0.541021	0.287726	2.84303	2.34982	0.00446869	3.36304	3.113	0.000770901	1.69394	1.04443	0.0902758	0.198634	0.0627712	0.632252	0.488461	0.22141	0.0971946
4	2832077	ANK2	2.87546	2.39422	0.00403442	3.195	2.85439	0.00139832	1.70939	1.0586	0.0873782	2.98273	2.54411	0.00285687	3.08379	2.68956	0.00204383	2.15311	1.50431	0.0313102	0.227602	0.134038	0.426012	0.350001	0.190945	0.145618
13	14163487	na	2.61765	2.05287	0.00885388	3.33288	3.06574	0.000859519	2.72163	2.18735	0.00649613	2.56333	1.98433	0.0103673	3.13547	2.76554	0.00171578	3.35176	3.09529	0.000802991	0.300155	0.107632	0.153579	0.0792163	0.304687	0.134732
17	6349328	FBRSL1	3.07859	2.68197	0.00207984	2.78258	2.26819	0.00539279	2.73861	2.20972	0.0061699	3.24199	2.92556	0.00118696	2.9115	2.44406	0.00359702	2.94206	2.48674	0.00326034	0.186088	0.227721	0.15018	0.139412	0.146192	0.184034
4	3671826	LOC107203289	1.90287	1.24369	0.0570569	2.42326	1.81299	0.0153818	3.3878	3.15208	0.000704565	2.82559	2.32611	0.00471939	3.38409	3.14622	0.000714139	3.02641	2.60647	0.00247477	0.565474	0.333006	0.0525407	0.124154	0.225883	0.0948132
2	92728649	na	2.79163	2.28031	0.00524434	2.33998	1.71478	0.0192849	2.95552	2.50565	0.00312138	3.34442	3.08378	0.000824556	2.89442	2.42037	0.00379865	2.9892	2.55329	0.0027971	0.249483	0.361513	0.109693	0.131012	0.128809	0.188215
7	23184956	LRP4	2.29001	1.65717	0.0220205	2.36264	1.74124	0.0181452	3.39748	3.16743	0.000680102	2.87273	2.39047	0.00406942	2.9765	2.53527	0.00291559	3.31795	3.04248	0.000906815	0.424143	0.353802	0.0517954	0.0834175	0.213669	0.169593
11	9260079	na	3.00759	2.5795	0.00263328	3.11495	2.73525	0.00183973	2.72229	2.18822	0.00648303	2.83993	2.34559	0.00451239	2.74362	2.21634	0.00607657	3.37734	3.13555	0.000731898	0.200078	0.149394	0.153446	0.0762713	0.222212	0.223754
8	31705354	na	2.36372	1.7425	0.0180926	2.35317	1.73016	0.018614	3.05397	2.64621	0.00225832	3.24165	2.92504	0.00118839	3.11933	2.74169	0.00181264	2.79196	2.28075	0.00523897	0.395145	0.357001	0.0931804	0.168688	0.146246	0.13759
15	7493451	RASGEF1C	2.44109	1.83437	0.014643	2.56798	1.99016	0.0102292	2.92804	2.46711	0.00341106	2.91752	2.45244	0.00352824	3.02561	2.60532	0.0024813	2.97691	2.53586	0.00291169	0.363111	0.286502	0.114494	0.133236	0.204857	0.158508
12	19525905	na	2.62524	2.06254	0.00865888	2.17521	1.5285	0.0296144	3.21829	2.88955	0.00128957	3.1207	2.74372	0.00180419	2.81779	2.31555	0.00483558	3.02776	2.6084	0.00246377	0.297403	0.421738	0.0693284	0.123905	0.165679	0.206922
29	554721	UBTF	2.84657	2.35464	0.00441935	3.62525	3.53958	0.000288682	1.52888	0.898613	0.126295	2.99689	2.56423	0.00272751	3.56874	3.44526	0.000358708	2.06376	1.40849	0.03904	0.234733	0.0711152	0.483345	0.379073	0.188176	0.0737618
1	1351814	na	2.12162	1.47019	0.03387	1.83341	1.1756	0.0667417	3.30417	3.0211	0.000952575	3.37171	3.12666	0.000747036	3.16352	2.80723	0.00155872	2.67741	2.12963	0.00741944	0.489629	0.539292	0.0599165	0.195048	0.123917	0.129655
27	665379	na	3.0561	2.64929	0.0022424	2.84846	2.35723	0.00439309	2.79766	2.28841	0.00514741	2.98842	2.55218	0.00280428	2.72213	2.188	0.00648636	3.29814	3.01177	0.000973269	0.190687	0.210657	0.138301	0.0858453	0.18984	0.228326
1	92760355	ILDR1	3.26244	2.95681	0.00110456	3.35334	3.09777	0.000798418	1.72017	1.06853	0.0854024	2.93708	2.47976	0.00331315	2.89954	2.42747	0.00373707	2.46344	1.86135	0.013761	0.147288	0.105163	0.422649	0.25219	0.200814	0.186966
8	17408233	na	3.28105	2.98538	0.00103423	3.43737	3.23108	0.000587388	0.958337	0.471221	0.337893	2.66299	2.11098	0.0077449	3.17328	2.8218	0.0015073	1.57702	0.940091	0.114791	0.14401	0.095317	0.65962	0.528095	0.273683	0.127876
2	60771424	KIF13A	2.50167	1.90795	0.0123609	3.07375	2.67492	0.0021139	2.82304	2.32266	0.00475712	2.6218	2.05816	0.00874656	3.30359	3.02019	0.000954568	3.00609	2.57737	0.00264627	0.341543	0.158556	0.133643	0.12792	0.285132	0.105437
7	5636581	na	1.90645	1.24725	0.0565917	2.27201	1.63665	0.0230862	3.25357	2.94323	0.00113965	2.87827	2.39809	0.00399858	3.03613	2.62044	0.00239638	2.95032	2.49834	0.0031744	0.564336	0.384811	0.0650374	0.137966	0.212612	0.156219
7	711501	KIAA1549L	2.89145	2.41627	0.00383471	2.92951	2.46916	0.00339502	2.83611	2.3404	0.00456668	3.88006	3.98118	0.00010443	3.72607	3.71111	0.000194488	2.58006	2.00531	0.00987843	0.22452	0.191861	0.131319	0.219329	0.0521073	0.0582509
15	4232633	na	2.92399	2.46146	0.00345576	2.89527	2.42155	0.00378838	2.25484	1.61721	0.0241431	3.27079	2.96961	0.00107248	3.35674	3.10311	0.000788662	2.2209	1.57909	0.0263579	0.218006	0.199837	0.264682	0.326991	0.141548	0.0978913
9	16081220	na	1.99989	1.34187	0.045512	2.771	2.25271	0.00558849	3.25132	2.93979	0.0011487	2.0125	1.3549	0.0441671	3.04676	2.63578	0.00231326	3.34963	3.09195	0.00080919	0.53254	0.230608	0.0653038	0.0794841	0.490494	0.153885
12	1386106	HCN4	2.31858	1.68999	0.0204181	2.87293	2.39075	0.00406678	2.94481	2.49059	0.00323154	2.64316	2.08547	0.00821358	2.9605	2.51267	0.00307138	3.23011	2.90749	0.00123741	0.413144	0.205004	0.111492	0.0939753	0.279271	0.173233
12	1371401	na	3.35761	3.10448	0.000786185	2.79296	2.28209	0.00522288	2.12198	1.47058	0.033839	3.76612	3.7804	0.000165805	3.02433	2.60347	0.00249187	2.25634	1.6189	0.0240494	0.129732	0.225102	0.300985	0.3159	0.0635075	0.158787
15	752794	na	2.86667	2.38214	0.0041482	2.94279	2.48776	0.0032527	2.11165	1.45946	0.0347166	3.21238	2.88061	0.00131641	3.01631	2.59197	0.00255876	2.45851	1.85538	0.0139516	0.229469	0.18891	0.303851	0.25363	0.150748	0.160518
21	5388983	na	3.32811	3.0583	0.000874373	3.15932	2.80097	0.00158137	1.58187	0.94432	0.113679	2.97016	2.5263	0.00297647	2.83855	2.34372	0.00453188	2.12471	1.47352	0.0336105	0.135368	0.141032	0.466337	0.359532	0.19372	0.201938
3	104563169	na	2.71409	2.17746	0.00664572	2.38443	1.76687	0.0171054	3.14111	2.77389	0.00168309	3.04794	2.63748	0.00230417	2.7577	2.235	0.00582103	3.1569	2.79736	0.00159457	0.27115	0.346312	0.0798522	0.103709	0.178023	0.220683
15	13824239	SLIT3	2.74501	2.21818	0.00605095	2.56777	1.98989	0.0102355	2.89575	2.42222	0.00378248	3.11305	2.73245	0.00185163	3.12928	2.75638	0.00175234	2.90934	2.44105	0.00362197	0.261952	0.286572	0.120477	0.145018	0.167047	0.135834
11	19953021	NLGN1	2.91365	2.44705	0.00357232	2.88111	2.40201	0.00396273	2.76311	2.2422	0.00572526	2.88625	2.40908	0.00389866	2.91889	2.45435	0.00351275	3.10837	2.72556	0.00188122	0.220114	0.203097	0.14521	0.110515	0.211076	0.18244
18	5965807	SH2D3C	2.88263	2.4041	0.00394369	3.16164	2.80442	0.00156886	2.55268	1.97103	0.0106898	2.69618	2.15403	0.00701402	2.91615	2.45053	0.00354382	3.09066	2.69959	0.00199713	0.226223	0.140585	0.192165	0.112977	0.264036	0.183033
1	29918195	na	2.37405	1.75463	0.0175943	2.23651	1.59657	0.0253183	3.03352	2.61669	0.00241718	2.98277	2.54416	0.00285657	2.82197	2.32121	0.00477296	2.97659	2.53539	0.00291478	0.39091	0.397202	0.096502	0.133294	0.190939	0.205927
10	16262117	na	2.87937	2.3996	0.00398472	2.82269	2.32219	0.00476219	2.91838	2.45364	0.00351854	3.66157	3.60089	0.000250677	3.61749	3.52655	0.000297476	2.72734	2.19486	0.00638474	0.226847	0.217426	0.116287	0.183861	0.0758278	0.0680511
16	3912476	RBFOX1	2.45642	1.85286	0.0140328	2.82927	2.33111	0.00466537	2.98024	2.54058	0.00288021	2.56098	1.98139	0.0104377	2.96782	2.52299	0.00299921	3.23363	2.91284	0.00122226	0.35775	0.215696	0.10551	0.093557	0.305538	0.171574
14	15703311	na	2.85861	2.3711	0.00425504	3.58281	3.46862	0.000339921	1.88608	1.22706	0.0592838	2.93762	2.48052	0.00330738	3.62616	3.54111	0.000287669	2.30346	1.67258	0.0212529	0.231375	0.0764101	0.370734	0.300905	0.2007	0.067046
30	1892528	na	3.32274	3.04994	0.000891382	2.90734	2.43828	0.0036452	2.14689	1.49755	0.0318017	3.06002	2.65498	0.00221321	2.52179	1.93271	0.0116759	2.88712	2.41029	0.00388787	0.136376	0.197015	0.294141	0.148706	0.176078	0.282994
12	1386107	HCN4	2.2558	1.61829	0.024083	2.85465	2.36568	0.00430847	2.93339	2.47459	0.00335284	2.63525	2.07533	0.00840747	2.96055	2.51273	0.0030709	3.31926	3.04452	0.000902578	0.437056	0.209245	0.113508	0.0832572	0.281461	0.173222
15	13908023	SLIT3	2.98098	2.54162	0.00287331	2.98119	2.54192	0.00287129	1.66204	1.01545	0.0965051	2.80953	2.3044	0.00496135	2.97838	2.53794	0.00289773	2.042	1.38561	0.0411518	0.20576	0.180393	0.440989	0.385733	0.23043	0.169161
3	99561112	na	2.51967	1.93009	0.0117465	2.40854	1.79543	0.0160165	3.40506	3.17947	0.000661498	2.85452	2.3655	0.00431025	2.93162	2.47212	0.00337195	3.30846	3.02774	0.000938119	0.335234	0.337883	0.051207	0.0845824	0.218417	0.179665
3	104563168	na	2.72206	2.18791	0.00648769	2.37804	1.75933	0.017405	3.18539	2.83995	0.00144561	3.05706	2.65069	0.00223518	2.72853	2.19642	0.0063618	3.187	2.84237	0.00143757	0.268777	0.348528	0.0736354	0.0996825	0.176558	0.22698
2	70115440	na	2.93282	2.4738	0.00335895	2.8468	2.35496	0.00441609	1.89564	1.23652	0.0580071	3.17983	2.83162	0.0014736	3.13934	2.77127	0.00169327	2.00098	1.343	0.0453946	0.216176	0.211035	0.367688	0.39781	0.155488	0.134039
6	67472925	CALD1	3.23265	2.91134	0.00122648	3.36966	3.12344	0.000752599	0.792513	0.368494	0.428061	2.86476	2.37952	0.00417327	2.91451	2.44824	0.00356252	1.46524	0.845107	0.142854	0.152877	0.103354	0.699732	0.565244	0.215717	0.183387
14	15703312	na	2.83373	2.33716	0.00460086	3.56704	3.44246	0.00036103	1.86943	1.21068	0.061563	2.94348	2.48873	0.0032454	3.63	3.54757	0.000283421	2.30573	1.67519	0.0211258	0.238266	0.0785396	0.376042	0.300177	0.199466	0.0665988
8	2215311	RNLS	2.00593	1.34811	0.0448633	1.90973	1.25051	0.0561682	3.34417	3.08339	0.000825304	2.90876	2.44025	0.00362871	2.86729	2.383	0.00414003	3.06438	2.6613	0.00218121	0.530415	0.516647	0.0561136	0.117498	0.206631	0.194863
12	2246748	LINGO1	2.93157	2.47205	0.0033725	2.75107	2.22621	0.00594005	2.65546	2.10128	0.00791997	2.9441	2.4896	0.00323892	2.85262	2.3629	0.00433606	2.92079	2.457	0.0034914	0.216437	0.235478	0.168123	0.143079	0.199335	0.198499
1	85224164	na	1.90557	1.24637	0.056706	2.22423	1.58281	0.0261331	3.38688	3.15063	0.000706917	2.71402	2.17736	0.00664726	3.08094	2.6854	0.00206347	3.05812	2.65221	0.00222734	0.564617	0.402231	0.0526107	0.118602	0.258705	0.14626
1	8034050	na	3.00028	2.56906	0.00269734	3.05258	2.6442	0.00226882	2.40636	1.79284	0.0161123	2.64777	2.09139	0.00810241	2.80555	2.29903	0.00502312	2.96585	2.52021	0.00301849	0.20143	0.163682	0.225955	0.135218	0.277984	0.209808
10	1718694	na	3.17751	2.82814	0.00148546	3.25774	2.94961	0.00112302	2.10887	1.45648	0.0349558	2.87649	2.39564	0.00402121	2.89473	2.4208	0.00379488	2.77821	2.26233	0.00546598	0.164226	0.1213	0.304619	0.171972	0.212953	0.188139
5	18898497	LOC107203658	2.41107	1.79844	0.0159059	2.49105	1.89494	0.0127367	3.30972	3.02971	0.000933881	2.8153	2.31219	0.00487312	2.95251	2.50141	0.00315205	3.2913	3.0012	0.000997248	0.375403	0.311044	0.0593818	0.0866759	0.228709	0.175032
14	2804141	SYN2	2.61648	2.05138	0.00888427	3.14824	2.78447	0.00164259	2.11394	1.46193	0.0345202	3.31323	3.03515	0.000922259	3.48453	3.30716	0.000492993	2.32627	1.69888	0.0200041	0.300577	0.143158	0.303216	0.293515	0.13434	0.0832276
4	2018500	SLC4A4	3.04025	2.62638	0.00236382	3.13105	2.759	0.0017418	1.91562	1.25639	0.0554133	2.88777	2.41119	0.00387977	2.87537	2.3941	0.00403553	2.43649	1.82884	0.0148307	0.193835	0.146406	0.361245	0.259984	0.210779	0.19284
9	36379221	FMNL2	3.57979	3.46361	0.000343867	3.10344	2.71832	0.00191283	1.32789	0.734676	0.184215	3.27679	2.97883	0.00104995	2.65781	2.1043	0.00786505	2.04693	1.39078	0.040665	0.0993905	0.151694	0.553184	0.384239	0.140554	0.245746
14	830450	na	2.62468	2.06183	0.0086731	2.97698	2.53595	0.00291103	2.68482	2.13925	0.00725687	2.95561	2.50577	0.00312054	3.36134	3.11034	0.000775642	2.80282	2.29535	0.00506578	0.297606	0.181345	0.161208	0.166077	0.19688	0.0973827
6	67613557	na	1.95188	1.29283	0.0509525	2.45689	1.85342	0.0140147	3.41041	3.18799	0.00064865	2.56843	1.99072	0.010216	3.18799	2.84387	0.00143263	3.26074	2.9542	0.00111121	0.549327	0.322074	0.0507892	0.0903131	0.302836	0.125163
3	78398333	na	2.95872	2.51016	0.00308918	2.9971	2.56453	0.00272563	1.29975	0.712898	0.193688	2.88396	2.40593	0.00392712	2.87195	2.3894	0.00407943	1.72663	1.07451	0.0842346	0.210666	0.176761	0.562495	0.478676	0.211519	0.193698
22	6346942	na	2.81766	2.31538	0.00483747	2.93733	2.48011	0.00331051	2.67456	2.12594	0.00748277	3.21921	2.89095	0.00128544	3.27202	2.9715	0.00106783	2.8063	2.30004	0.00501146	0.242614	0.190089	0.163635	0.165238	0.149717	0.110374
10	1718690	na	3.20409	2.8681	0.00135489	3.2575	2.94924	0.00112398	2.03267	1.37587	0.0420855	2.87271	2.39044	0.00406972	2.88208	2.40334	0.00395058	2.80411	2.29709	0.00504551	0.158398	0.12135	0.325753	0.165765	0.213673	0.191194
11	15276575	na	2.23589	1.59587	0.0253591	3.33723	3.07255	0.000846164	2.81734	2.31495	0.00484228	2.4749	1.87526	0.0133274	3.77777	3.80069	0.000158239	2.93625	2.47859	0.00332205	0.444827	0.107073	0.134648	0.140422	0.335563	0.0538918
15	2077129	NEURL1B	2.83632	2.34069	0.00456361	2.91547	2.44958	0.00355157	1.92047	1.26123	0.0547982	2.99223	2.55761	0.00276946	3.17041	2.81752	0.00152222	2.14516	1.49566	0.0319404	0.237555	0.195129	0.359689	0.352696	0.189093	0.128399
11	19087121	na	3.2356	2.91583	0.00121385	3.08824	2.69606	0.00201344	2.12487	1.47369	0.0335975	2.91425	2.44788	0.00356548	2.64865	2.09251	0.00808139	2.83729	2.34201	0.00454981	0.152294	0.155096	0.300201	0.157835	0.205522	0.248292
8	28140196	na	2.85669	2.36847	0.00428083	2.8928	2.41814	0.00381819	1.96766	1.30885	0.0491073	2.90554	2.43578	0.00366623	3.11324	2.73273	0.00185044	2.13558	1.48527	0.0327136	0.231913	0.200408	0.345456	0.355915	0.207276	0.138921
11	21883548	na	3.30813	3.02724	0.000939209	3.55062	3.4153	0.000384327	1.40546	0.796193	0.159885	2.70328	2.1633	0.00686596	3.04404	2.63186	0.00233422	2.17015	1.52294	0.0299959	0.139092	0.080736	0.526261	0.34416	0.261926	0.154483
5	2072886	na	2.92135	2.45778	0.00348515	2.82466	2.32486	0.00473302	2.36851	1.74812	0.0178601	3.26333	2.95816	0.00110112	3.37691	3.13487	0.000733049	2.30894	1.67888	0.0209471	0.218547	0.216909	0.235057	0.299144	0.142771	0.0956341
3	5827600	na	2.92568	2.46382	0.00343704	3.0941	2.70463	0.00197412	2.21565	1.57324	0.0267155	2.81822	2.31614	0.00482908	3.04071	2.62704	0.00236024	2.65394	2.09932	0.0079557	0.217658	0.153717	0.275239	0.200112	0.22787	0.155216
1	113620741	na	2.68147	2.1349	0.00732986	2.85803	2.3703	0.00426283	2.6795	2.13235	0.00737312	2.98324	2.54483	0.00285212	3.07285	2.67362	0.00212023	2.8849	2.40723	0.00391538	0.280643	0.208468	0.162467	0.149068	0.190846	0.148079
15	9274392	C13H5orf24	3.45014	3.25159	0.00056029	2.95549	2.50561	0.0031217	2.73249	2.20164	0.00628583	2.78537	2.27191	0.00534671	2.31971	1.6913	0.0203563	3.48301	3.30468	0.000495815	0.113953	0.186134	0.151411	0.0662789	0.237609	0.347173
2	96776539	na	2.81026	2.30539	0.0049501	2.8643	2.3789	0.00417931	2.66857	2.11819	0.0076174	2.87508	2.3937	0.0040392	2.90604	2.43648	0.0036603	3.07424	2.67563	0.0021104	0.244589	0.207018	0.165046	0.115753	0.213221	0.185375
5	18947924	na	2.94037	2.48436	0.0032782	3.65582	3.59114	0.000256364	1.97701	1.31839	0.0480406	2.6852	2.13974	0.00724871	3.35099	3.09408	0.000805224	2.79569	2.28576	0.00517889	0.214593	0.0681747	0.342602	0.167793	0.267268	0.0985217
17	1618316	na	3.11437	2.73438	0.00184339	2.94942	2.49706	0.00318373	2.59837	2.02841	0.00936672	2.78619	2.27302	0.00533315	2.32165	1.69354	0.0202516	3.45345	3.2569	0.000553473	0.178472	0.187466	0.181643	0.0692072	0.237362	0.346546
3	40370095	SMOC2	3.65786	3.5946	0.00025433	3.0968	2.70858	0.00195624	1.19211	0.632239	0.233218	3.17294	2.82129	0.00150906	2.63382	2.0735	0.00844299	1.86099	1.20241	0.062746	0.0894858	0.15308	0.596534	0.43812	0.156456	0.252364
7	209693	SPON1	2.93527	2.47721	0.00333262	3.45494	3.2593	0.000550424	2.0662	1.41106	0.0388095	2.50972	1.91784	0.0120825	3.25533	2.94592	0.0011326	2.78832	2.27588	0.00529814	0.215666	0.0931022	0.316132	0.169559	0.323648	0.112925
16	15111397	TRAF7	2.62732	2.06519	0.00860614	2.67285	2.12373	0.00752097	3.05915	2.65371	0.00221969	2.78903	2.27682	0.00528665	2.93445	2.47607	0.00334144	3.21978	2.8918	0.00128291	0.296646	0.256138	0.0923456	0.095193	0.236512	0.179045
5	18437232	LOC107203844	2.91254	2.44551	0.003585	3.07236	2.6729	0.00212371	1.73247	1.07993	0.0831894	2.80957	2.30445	0.00496076	3.02688	2.60714	0.00247092	2.21958	1.57762	0.0264471	0.220338	0.158889	0.41876	0.327395	0.230419	0.158233
1	42751851	na	2.9249	2.46273	0.00344567	2.98791	2.55147	0.00280888	1.53717	0.905699	0.124251	2.87634	2.39544	0.00402313	2.8445	2.35183	0.00444808	2.01159	1.35396	0.0442633	0.217818	0.178865	0.480723	0.394746	0.212981	0.200489
19	10251961	SHISA6	2.77424	2.25703	0.00553309	3.31533	3.03842	0.000915342	1.5155	0.887241	0.129646	2.94547	2.49151	0.00322469	3.55813	3.4277	0.000373509	1.7069	1.05631	0.0878405	0.253944	0.109851	0.487592	0.48462	0.199046	0.0750028
7	3828858	C5H15orf57	3.59583	3.49032	0.000323358	3.03345	2.61659	0.00241774	2.24212	1.60287	0.0249536	2.75467	2.23099	0.00587507	2.47066	1.87011	0.0134862	2.96469	2.51857	0.00302993	0.0974473	0.168258	0.267986	0.135425	0.246663	0.298783
2	90724271	AHRR	3.07455	2.67609	0.0021082	3.02549	2.60514	0.00248231	2.13394	1.48349	0.032848	2.9485	2.49577	0.00319325	2.6223	2.0588	0.00873377	2.76936	2.25052	0.00561667	0.186925	0.170143	0.297723	0.174071	0.198402	0.255481
2	103302673	na	2.91315	2.44635	0.00357806	3.42313	3.20828	0.000619046	0.973876	0.481331	0.330118	2.80469	2.29787	0.0050365	3.17649	2.82662	0.00149067	1.51241	0.884627	0.130429	0.220216	0.0970756	0.655423	0.549227	0.231868	0.127286
2	105732857	na	2.48982	1.89344	0.0127809	3.28708	2.99468	0.00101234	2.63285	2.07226	0.00846727	2.44161	1.83499	0.014622	3.18003	2.83191	0.00147262	3.08423	2.6902	0.00204082	0.345753	0.115219	0.17349	0.113975	0.346676	0.126636
7	61295861	na	3.05277	2.64447	0.00226742	2.66317	2.11121	0.00774084	2.38557	1.76821	0.0170527	3.78875	3.81985	0.00015141	3.2579	2.94986	0.00112239	2.32269	1.69473	0.0201961	0.191355	0.258715	0.230995	0.294686	0.061009	0.112533
1	65045674	na	2.99324	2.55904	0.00276033	3.68582	3.64213	0.000227966	1.87292	1.2141	0.06108	2.29159	1.65897	0.0219295	2.74275	2.21519	0.00609266	2.9724	2.52947	0.00295484	0.202991	0.0655207	0.37493	0.134047	0.396141	0.223942
3	93393023	na	2.93648	2.47892	0.00331958	2.84743	2.35582	0.00440735	1.70737	1.05673	0.087754	2.91706	2.4518	0.00353347	2.86712	2.38276	0.00414229	2.01542	1.35793	0.0438605	0.215411	0.210892	0.426641	0.393629	0.204951	0.194906
3	40370063	SMOC2	3.73648	3.72905	0.000186617	3.0788	2.68228	0.00207836	1.20083	0.638619	0.229816	3.17216	2.82014	0.00151308	2.63348	2.07307	0.00845146	1.85276	1.19439	0.0639164	0.0793696	0.157336	0.593913	0.44045	0.156564	0.252457
8	28924140	TACC2	2.61434	2.04866	0.00894012	3.46168	3.27017	0.000536819	2.44766	1.84228	0.0143788	2.70866	2.17034	0.00675558	3.21287	2.88135	0.00131416	3.00131	2.57054	0.00268818	0.301349	0.092239	0.216121	0.128798	0.260316	0.120511
6	45498060	WDR91	2.00113	1.34315	0.0453785	2.0002	1.34219	0.0454789	3.3673	3.11971	0.00075909	2.87084	2.38787	0.00409381	3.16555	2.81026	0.00154788	2.83904	2.34438	0.00452497	0.532106	0.48731	0.0540952	0.157501	0.214101	0.129286
7	43038166	na	2.97788	2.53722	0.00290252	3.31897	3.04406	0.000903514	1.91256	1.25333	0.0558042	2.73041	2.1989	0.00632558	3.00726	2.57903	0.00263615	2.5117	1.92027	0.0120152	0.206453	0.109396	0.362233	0.237902	0.253793	0.162476
7	60081231	NEMF	3.13541	2.76545	0.00171612	2.84488	2.35234	0.0044428	1.9214	1.26216	0.0546811	3.11132	2.7299	0.00186251	2.86104	2.37443	0.00422255	2.19348	1.54864	0.0282725	0.173831	0.211547	0.35939	0.33602	0.167354	0.196419
8	28924121	TACC2	2.63312	2.07261	0.00846046	3.48301	3.30469	0.000495803	2.38422	1.76662	0.0171152	2.70569	2.16645	0.00681627	3.22166	2.89466	0.00127449	3.00011	2.56883	0.00269883	0.294527	0.0894631	0.231318	0.129019	0.261206	0.118848
3	83106248	MTO1	1.88288	1.2239	0.059717	2.90832	2.43965	0.00363373	2.7964	2.28672	0.00516754	2.2752	1.64028	0.0228941	2.955	2.50491	0.00312671	3.11798	2.7397	0.00182096	0.571722	0.196782	0.138541	0.109159	0.402131	0.174473
9	36989434	LOC107207434	2.9581	2.50927	0.00309546	3.22348	2.89743	0.00126641	1.29037	0.705708	0.196921	2.77627	2.25974	0.00549871	2.92828	2.46745	0.00340842	1.81049	1.15354	0.0702195	0.210802	0.128313	0.565601	0.452017	0.24032	0.180398
28	848846	NAV1	3.06614	2.66386	0.00216842	3.03237	2.61503	0.00242645	2.56017	1.98038	0.010462	2.67184	2.12242	0.00754359	2.61016	2.04335	0.00905011	3.16362	2.80738	0.0015582	0.188652	0.168516	0.190465	0.102822	0.271146	0.258887
5	19522871	na	2.47153	1.87116	0.0134537	2.25442	1.61673	0.0241698	3.25638	2.94752	0.00112844	3.03882	2.62433	0.00237505	2.66318	2.11123	0.00774057	3.20446	2.86865	0.00135317	0.352377	0.390535	0.0647046	0.0972896	0.179639	0.244241
7	61502276	na	3.0695	2.66874	0.00214418	3.38989	3.15539	0.000699219	1.31268	0.722867	0.189292	2.72592	2.19299	0.00641227	2.97522	2.53346	0.00292782	2.00331	1.3454	0.0451443	0.187965	0.101041	0.558252	0.397141	0.255099	0.169887
6	8532507	PCLO	2.48423	1.88662	0.012983	3.1171	2.73841	0.00182637	2.66441	2.11282	0.00771224	2.64929	2.09333	0.00806618	3.2375	2.91871	0.00120583	3.03609	2.62039	0.00239667	0.347788	0.148998	0.166024	0.122445	0.277559	0.115849
11	15276573	na	2.22407	1.58264	0.0261435	3.31363	3.03577	0.000920927	2.81019	2.30528	0.0049513	2.46644	1.86498	0.0136465	3.78891	3.82013	0.000151312	2.88976	2.41394	0.00385534	0.449389	0.110062	0.135906	0.148272	0.338428	0.0529191
2	122569601	na	2.32934	1.70244	0.019841	2.29747	1.6657	0.0215921	2.93956	2.48323	0.00328675	2.95442	2.50409	0.0031326	2.99229	2.55768	0.00276897	2.76028	2.23843	0.00577519	0.408929	0.376298	0.11237	0.176212	0.197135	0.165953
22	1213921	EMC1	2.9124	2.44531	0.00358665	2.82663	2.32753	0.00470407	1.66233	1.01572	0.0964457	3.40452	3.17861	0.000662806	2.87316	2.39105	0.00406394	1.97368	1.31499	0.0484183	0.220367	0.216392	0.440896	0.405499	0.117867	0.193396
2	122096948	na	1.78652	1.13068	0.0740148	1.91257	1.25334	0.0558036	3.30575	3.02354	0.000947238	2.78382	2.26984	0.00537227	2.92333	2.46054	0.00346307	2.91587	2.45014	0.00354698	0.603979	0.515784	0.0597651	0.143915	0.238071	0.181477
4	12184263	SLC10A7	2.9551	2.50506	0.00312565	2.8423	2.34882	0.00447895	2.48498	1.88754	0.0129558	2.94804	2.49513	0.00319792	2.85338	2.36395	0.00432567	2.7487	2.22307	0.00598315	0.211449	0.212237	0.207361	0.178922	0.198498	0.198312
15	15667905	na	3.10253	2.71698	0.00191875	3.38085	3.14108	0.000722628	1.43601	0.821028	0.150998	2.59238	2.02085	0.00953131	3.10232	2.71667	0.00192013	2.00794	1.35018	0.0446501	0.181031	0.102085	0.515716	0.395806	0.294043	0.141416
5	1597187	na	2.93513	2.47702	0.0033341	3.00286	2.57275	0.00267454	1.97022	1.31146	0.0488135	2.75415	2.23029	0.00588451	3.09147	2.70078	0.00199167	2.26701	1.63098	0.0233893	0.215695	0.175431	0.344678	0.312484	0.246816	0.14388
16	8702611	DCUN1D3	3.71993	3.70053	0.000199281	3.51172	3.35143	0.000445214	0.859414	0.408811	0.390112	2.93584	2.47802	0.00332648	2.75226	2.22778	0.00591863	1.81906	1.16176	0.0689027	0.0810331	0.0858225	0.684539	0.449728	0.201075	0.221877
14	1932480	ATP2B2	3.24984	2.93753	0.00115471	3.49294	3.32081	0.00047774	2.03243	1.37561	0.0421104	2.65231	2.09722	0.00799428	2.93213	2.47282	0.00336649	2.75566	2.23229	0.00585744	0.149461	0.0882107	0.325828	0.177297	0.27671	0.179555
18	7152602	na	3.11773	2.73933	0.00182251	3.49249	3.32008	0.000478537	2.3319	1.70541	0.0197058	2.11791	1.46619	0.0341828	2.56059	1.9809	0.0104496	3.41224	3.19091	0.000644302	0.177739	0.0882667	0.24466	0.0731235	0.458094	0.272351
17	12306110	ASCC2	3.4599	3.2673	0.000540385	2.85616	2.36775	0.00428796	2.17042	1.52324	0.0299751	3.29949	3.01386	0.00096859	2.81471	2.31139	0.00488216	2.54964	1.96724	0.0107834	0.112877	0.208897	0.287661	0.227335	0.136717	0.207652
5	19004534	na	3.02439	2.60356	0.00249138	2.97374	2.53136	0.00294196	2.69696	2.15505	0.00699761	2.43413	1.82601	0.0149277	2.4406	1.83378	0.014663	3.43285	3.22383	0.000597265	0.19691	0.182075	0.158439	0.0711902	0.349113	0.308563
12	2216945	LINGO1	2.8316	2.33427	0.00463158	2.83808	2.34308	0.00453856	3.06727	2.66551	0.0021602	2.81129	2.30677	0.00493436	2.5639	1.98504	0.0103504	3.58587	3.47373	0.00033595	0.238846	0.213362	0.0910327	0.0558518	0.229908	0.271476
10	20087563	na	2.54591	1.96261	0.0108992	2.79267	2.2817	0.00522752	2.87595	2.3949	0.00402809	2.64012	2.08156	0.00828772	2.89372	2.4194	0.00380712	3.2325	2.91111	0.00122712	0.325821	0.225175	0.124112	0.0936919	0.280116	0.188384
12	4685935	na	1.64156	0.997053	0.100681	1.98744	1.32908	0.0468732	3.27662	2.97858	0.00105056	3.04814	2.63777	0.00230264	3.33306	3.06602	0.000858976	2.619	2.0546	0.00881867	0.650975	0.491674	0.0625678	0.209147	0.177991	0.100806
28	3186747	ANKS1A	2.67013	2.1202	0.00758221	2.9959	2.56283	0.00273636	1.63668	0.992694	0.101697	3.10243	2.71683	0.0019194	3.32905	3.05976	0.000871437	1.89192	1.23284	0.0585011	0.283856	0.177037	0.448859	0.429125	0.168919	0.101424
11	15326190	na	3.0481	2.63772	0.0023029	2.96002	2.51198	0.00307621	1.21704	0.650547	0.22359	2.9621	2.51492	0.00305546	2.70406	2.16432	0.00684978	1.6289	0.985757	0.103334	0.192284	0.185135	0.588993	0.510308	0.195477	0.2326
11	16817808	na	2.07771	1.42325	0.0377359	2.24293	1.60378	0.0249011	3.14212	2.77539	0.0016773	2.80833	2.30278	0.00497986	3.09266	2.70252	0.00198373	2.85466	2.3657	0.00430827	0.505473	0.394551	0.0797032	0.154485	0.230787	0.143611
10	1990720	RGS8	2.68787	2.14322	0.00719087	2.53751	1.95216	0.0111645	2.82748	2.32868	0.00469163	3.29282	3.00354	0.000991882	3.02512	2.60462	0.00248532	2.83501	2.3389	0.00458244	0.27881	0.2963	0.132856	0.158271	0.137858	0.158614
19	8255578	na	1.85342	1.19503	0.0638217	2.39814	1.78308	0.0164787	3.20813	2.8742	0.00133599	2.74573	2.21913	0.00603764	3.26912	2.96705	0.00107883	2.91464	2.44843	0.00356099	0.581709	0.341513	0.0706588	0.144124	0.24929	0.11082
18	10205852	RABL6	3.03385	2.61716	0.00241458	3.22334	2.89721	0.00126703	2.1661	1.5185	0.0303037	2.58204	2.00781	0.00982187	2.91884	2.45428	0.00351334	2.74044	2.21213	0.00613573	0.195086	0.128342	0.28882	0.180842	0.297861	0.182451
16	15697086	na	3.25126	2.93969	0.00114896	2.8093	2.30409	0.00496492	1.80795	1.15111	0.0706138	3.25519	2.9457	0.00113318	2.8477	2.35618	0.00440368	2.14521	1.49572	0.0319358	0.149218	0.220913	0.395041	0.352677	0.14409	0.199708
16	5469820	na	3.18186	2.83466	0.00146331	2.68101	2.1343	0.00734012	2.41242	1.80006	0.0158468	3.22231	2.89565	0.00127161	2.97488	2.53298	0.00293104	2.57001	1.9927	0.0101694	0.16321	0.253945	0.224467	0.221937	0.149246	0.169964
17	10140419	na	2.21706	1.57481	0.0266188	1.84612	1.18793	0.0648746	3.41236	3.19109	0.000644035	3.06847	2.66724	0.00215161	2.58476	2.01124	0.00974456	3.11954	2.742	0.00181134	0.452065	0.535419	0.0506368	0.108937	0.174693	0.265881
19	937856	BAIAP2	1.96914	1.31036	0.0489372	2.47851	1.87964	0.0131934	3.27209	2.9716	0.00106757	2.71153	2.1741	0.00669728	3.42875	3.21727	0.000606364	2.94086	2.48505	0.00327307	0.543354	0.315141	0.0630448	0.139623	0.259453	0.0895185
27	772218	GATAD2B	2.42653	1.8169	0.0152439	2.92001	2.4559	0.00350022	2.66163	2.10922	0.00777637	2.8239	2.32383	0.00474432	3.05958	2.65433	0.00221651	2.8283	2.3298	0.00467955	0.368783	0.194077	0.166678	0.159898	0.226311	0.151046
19	2989420	PRKCA	2.95342	2.50269	0.00314274	2.77836	2.26253	0.00546346	1.19577	0.634911	0.231787	3.08464	2.69079	0.00203802	2.86972	2.38633	0.00410836	1.45188	0.834055	0.146536	0.211812	0.228779	0.595438	0.569856	0.171985	0.194257
5	9863339	GRIA3	2.47857	1.87972	0.0131911	2.15075	1.50174	0.031496	3.39115	3.15739	0.000695997	2.91767	2.45265	0.00352657	2.7273	2.1948	0.00638559	3.16345	2.80712	0.00155913	0.349842	0.431113	0.0522832	0.102845	0.204827	0.22724
2	2206406	OBSCN	2.98439	2.54647	0.0028414	2.96494	2.51893	0.00302739	2.36799	1.74751	0.0178852	2.67952	2.13237	0.00737278	2.61628	2.05113	0.0088893	3.05521	2.648	0.00224906	0.204993	0.184042	0.235179	0.119113	0.268924	0.257169
16	11694178	na	1.91818	1.25894	0.0550883	2.46711	1.8658	0.0136209	3.40309	3.17634	0.000666282	2.55377	1.97239	0.0106564	3.08863	2.69662	0.00201083	3.27907	2.98234	0.00104149	0.560559	0.318816	0.0513601	0.0881463	0.308137	0.144524
16	15722273	USP31	2.84944	2.35857	0.00437959	3.25234	2.94135	0.00114458	1.60222	0.962151	0.109106	2.79277	2.28184	0.00522589	3.10587	2.72189	0.00189717	2.07529	1.42068	0.0379595	0.233935	0.122413	0.459731	0.375477	0.235387	0.140605
11	843561	na	2.8291	2.33088	0.00466785	2.44817	1.8429	0.0143583	2.67578	2.12752	0.00745551	3.18204	2.83493	0.0014624	2.8387	2.34393	0.00452972	2.81213	2.30791	0.00492144	0.239526	0.324821	0.163346	0.163827	0.155175	0.201901
13	1774872	na	3.88712	3.9938	0.000101439	3.55439	3.42152	0.00037886	0.485595	0.202556	0.627255	2.95181	2.50043	0.00315916	2.68652	2.14146	0.00722006	1.56073	0.925962	0.118587	0.0651762	0.0802342	0.766197	0.533463	0.197694	0.237614
6	44599220	ANKS1B	2.88522	2.40766	0.00391143	3.10596	2.72201	0.00189665	2.50276	1.90929	0.0123228	2.59818	2.02818	0.0093718	2.75199	2.22742	0.00592345	3.12688	2.75283	0.00176673	0.225726	0.151167	0.203268	0.10789	0.291891	0.221936
28	3186762	ANKS1A	2.6948	2.15224	0.00704311	2.94184	2.48643	0.00326267	1.68471	1.03601	0.0920436	3.09039	2.6992	0.00199894	3.33133	3.06332	0.000864329	1.87734	1.21845	0.060471	0.27681	0.189115	0.433768	0.43341	0.171003	0.101073
14	15703346	na	2.65968	2.10672	0.00782138	3.39401	3.16192	0.000688772	2.34854	1.72475	0.0188472	2.97407	2.53183	0.00293881	3.67364	3.62139	0.000239115	2.5951	2.02428	0.00945626	0.286772	0.10056	0.240236	0.215433	0.192861	0.0623604
32	35760967	na	2.78778	2.27514	0.00530712	2.81501	2.31179	0.00487762	2.55712	1.97657	0.0105542	3.1957	2.85544	0.00139494	2.97702	2.53601	0.00291068	2.81561	2.31261	0.00486845	0.250481	0.219434	0.191158	0.162984	0.153213	0.169474
14	6189064	BAP1	2.67062	2.12084	0.00757104	3.10933	2.72697	0.00187512	1.77422	1.11903	0.076027	2.95977	2.51163	0.00307871	3.24787	2.93452	0.00116272	2.08485	1.43082	0.0370833	0.283717	0.150489	0.405203	0.372461	0.195982	0.114071
7	54642191	na	2.74067	2.21244	0.00613136	2.88816	2.41172	0.00387505	2.73948	2.21086	0.00615368	2.70126	2.16066	0.00690782	2.93824	2.48137	0.00330085	3.1162	2.73708	0.00183196	0.263245	0.201481	0.150006	0.10941	0.262529	0.178209
14	16996694	na	2.54869	1.96606	0.0108127	2.75604	2.23279	0.00585067	3.10504	2.72067	0.00190251	2.63928	2.08049	0.00830834	2.86993	2.38662	0.0041056	3.37221	3.12745	0.000745682	0.324809	0.234276	0.0851712	0.0767203	0.280349	0.194204
9	18780166	STK39	2.91356	2.44693	0.00357333	3.20001	2.86194	0.00137424	0.215793	0.0813673	0.829149	2.71202	2.17474	0.00668746	3.12467	2.74956	0.00178007	0.554887	0.237342	0.578972	0.220132	0.13304	0.81245	0.804441	0.259307	0.136651
9	20806512	GCG	3.54467	3.40549	0.000393105	3.03093	2.61297	0.00243799	0.901081	0.434689	0.367545	2.90436	2.43415	0.00368005	2.71943	2.18445	0.00653955	1.55755	0.923215	0.11934	0.103465	0.168855	0.674417	0.534499	0.207511	0.22889
3	56671308	na	2.33995	1.71475	0.0192865	1.72681	1.07468	0.084202	3.38388	3.14588	0.000714702	3.2594	2.95215	0.00111647	2.76252	2.24141	0.00573568	2.85964	2.37251	0.00424123	0.404728	0.571284	0.0528405	0.153515	0.143409	0.219617
2	141084105	na	1.92584	1.26661	0.0541241	2.04416	1.38788	0.0409373	3.07044	2.67011	0.00213741	2.90325	2.43261	0.00369309	2.85909	2.37175	0.00424862	2.76301	2.24207	0.00572703	0.558055	0.471696	0.0905206	0.175568	0.207732	0.196902
22	3188511	LOC107213700	2.83575	2.33991	0.00457183	2.75671	2.23369	0.00583862	2.78556	2.27218	0.00534347	2.5832	2.00927	0.00978889	2.90641	2.43699	0.00365602	3.05033	2.64094	0.00228593	0.237713	0.234112	0.140597	0.119968	0.297434	0.185286
9	1202390	TRPM8	3.52727	3.37689	0.000419869	3.26404	2.95925	0.00109836	1.84645	1.18824	0.0648271	2.94989	2.49772	0.0031789	2.66544	2.11414	0.00768885	2.6195	2.05523	0.00880583	0.105388	0.12	0.383283	0.209015	0.198105	0.243607
11	14612655	na	2.49463	1.89932	0.0126089	2.87759	2.39715	0.00400725	2.73695	2.20753	0.00620111	2.44007	1.83315	0.0146843	3.04396	2.63174	0.00233486	2.98661	2.54962	0.00282087	0.343989	0.20391	0.150514	0.131482	0.347178	0.154501
14	17342280	na	1.92071	1.26147	0.0547683	2.23537	1.59529	0.025393	3.13287	2.76168	0.00173108	2.84501	2.35251	0.00444106	3.29749	3.01075	0.000975542	2.76866	2.24958	0.0056288	0.559735	0.397671	0.0810692	0.174237	0.220897	0.106401
2	137093536	EXT1	2.92078	2.45698	0.00349154	3.08634	2.69328	0.00202637	1.24077	0.668185	0.214691	2.71422	2.17762	0.00664319	2.89837	2.42585	0.00375107	1.84363	1.1855	0.0652372	0.218664	0.155543	0.581631	0.443007	0.258643	0.187252
19	6360007	na	3.02917	2.61043	0.00245226	3.50305	3.33728	0.000459957	1.60464	0.964281	0.108572	2.581	2.0065	0.00985152	3.23336	2.91242	0.00122344	2.26599	1.62982	0.0234518	0.195991	0.0869305	0.458941	0.312813	0.298243	0.116624
32	62989104	na	2.32773	1.70057	0.0199263	2.1109	1.45866	0.0347812	2.9472	2.49395	0.00320662	3.09188	2.70138	0.00198894	2.9035	2.43296	0.00369014	2.70574	2.16652	0.00681521	0.409561	0.446532	0.111091	0.188764	0.170747	0.185998
9	6943218	COL3A1	2.56919	1.99167	0.0101936	2.49047	1.89424	0.0127575	3.36582	3.11738	0.000763164	2.69142	2.14783	0.00711494	2.91712	2.45188	0.0035328	3.39439	3.16253	0.000687812	0.317304	0.311234	0.0542058	0.0747542	0.265443	0.182824
3	55693883	ESR1	2.9639	2.51746	0.0030377	2.64434	2.08698	0.00818505	2.16557	1.51793	0.030344	3.68929	3.64805	0.000224881	3.26469	2.96025	0.00109585	1.98267	1.32419	0.0474038	0.209539	0.263638	0.288961	0.402996	0.0716109	0.111499
4	25296607	na	1.86462	1.20597	0.0622342	2.3404	1.71527	0.0192633	3.35555	3.10124	0.00079207	2.59868	2.0288	0.00935828	3.00698	2.57862	0.00263861	3.3251	3.05361	0.000883865	0.577802	0.361364	0.0550477	0.0825384	0.291707	0.162538
10	8994445	SGIP1	3.2691	2.96702	0.00107889	3.24109	2.92418	0.00119075	2.13388	1.48343	0.0328527	2.3817	1.76364	0.0172328	2.46059	1.8579	0.0138709	3.14237	2.77576	0.00167588	0.146125	0.124725	0.297739	0.105655	0.366833	0.302092
17	11286755	na	3.26769	2.96485	0.00108429	3.45897	3.26581	0.000542242	1.95519	1.29619	0.0505601	2.50205	1.90841	0.0123478	2.69293	2.14979	0.00708281	2.90915	2.4408	0.00362413	0.146372	0.0925864	0.349222	0.14505	0.326285	0.23578
10	11846654	C8H1orf168	3.05864	2.65298	0.00222341	2.88329	2.405	0.0039355	2.51539	1.92482	0.0118899	2.71863	2.18341	0.0065553	2.55404	1.97272	0.0106482	3.06598	2.66362	0.0021696	0.190174	0.2026	0.200488	0.117216	0.257311	0.274156
2	50443231	na	2.35887	1.73682	0.0183306	1.95265	1.29361	0.0508614	3.15448	2.79376	0.00160784	3.34355	3.08243	0.000827132	3.00843	2.58071	0.00262598	2.59202	2.02039	0.0095413	0.397117	0.503199	0.0778851	0.216234	0.128962	0.162222
12	14204145	na	3.00445	2.57502	0.00266063	2.64774	2.09135	0.00810309	1.933	1.27379	0.053236	3.24474	2.92974	0.00117559	2.95253	2.50144	0.00315179	2.03026	1.37335	0.0423304	0.200661	0.262756	0.355811	0.389253	0.145758	0.175026
20	8640017	HEATR6	2.59151	2.01975	0.00955546	2.56706	1.989	0.0102565	3.11124	2.72978	0.00186303	2.74773	2.22178	0.00600089	2.8521	2.3622	0.00434314	3.28161	2.98625	0.00103218	0.309492	0.286804	0.0842589	0.0878433	0.248696	0.198627
3	4632917	PLCB1	2.44894	1.84383	0.0143276	2.78062	2.26556	0.00542551	2.81827	2.31621	0.0048283	3.17908	2.83049	0.00147744	3.58202	3.4673	0.000340954	2.54836	1.96565	0.0108231	0.360377	0.228213	0.134485	0.227671	0.155595	0.0721922
14	13392196	CADPS	2.50046	1.90646	0.0124033	1.91113	1.25191	0.055988	3.10202	2.71623	0.00192205	3.17489	2.82421	0.00149895	2.68841	2.14392	0.0071793	2.91024	2.44231	0.00361153	0.341964	0.516222	0.085616	0.144867	0.156184	0.237072
23	3339164	na	2.825	2.32532	0.00472805	2.77255	2.25478	0.00556186	1.75857	1.1043	0.0786506	2.96066	2.51289	0.00306983	2.91826	2.45346	0.00351995	1.98975	1.33144	0.0466186	0.240638	0.230223	0.41035	0.401007	0.19579	0.182578
25	4346970	na	2.35733	1.73502	0.0184068	2.66096	2.10837	0.00779173	3.03786	2.62294	0.00238266	2.76637	2.24653	0.00566847	2.82835	2.32986	0.00467888	3.23483	2.91466	0.00121715	0.397742	0.259297	0.0957969	0.0934145	0.243245	0.204401
14	17427786	na	2.86007	2.37309	0.00423553	2.73344	2.20289	0.0062677	2.64041	2.08193	0.00828067	3.60717	3.50927	0.000309551	3.32571	3.05457	0.000881923	2.54786	1.96503	0.0108386	0.230966	0.239683	0.171682	0.227802	0.0846132	0.101937
3	111105825	HMBOX1	2.82091	2.31978	0.00478876	2.65974	2.10678	0.00782019	2.56365	1.98474	0.0103577	3.21835	2.88965	0.00128928	2.96601	2.52043	0.00301694	2.77235	2.25451	0.00556525	0.241742	0.259621	0.189671	0.173362	0.149847	0.171986
11	11791213	na	2.61775	2.05301	0.00885104	2.90131	2.42992	0.00371601	2.68568	2.14037	0.00723825	2.93839	2.48159	0.0032992	2.69107	2.14738	0.00712222	3.3229	3.05019	0.000890864	0.300115	0.198428	0.161005	0.0828093	0.200539	0.23631
1	99132349	na	2.70054	2.15973	0.00692264	2.81092	2.30628	0.00493997	2.78145	2.26667	0.0054116	3.58179	3.46693	0.000341249	3.50869	3.34648	0.000450318	2.71859	2.18335	0.00655616	0.275139	0.220494	0.141445	0.185859	0.0886767	0.0806089
8	194804	CTNNA3	1.95171	1.29266	0.0509731	1.60259	0.962475	0.109025	3.31246	3.03396	0.000924794	3.21239	2.88063	0.00131634	3.18521	2.83968	0.00144649	2.40709	1.7937	0.0160803	0.549386	0.617827	0.0591176	0.268272	0.150746	0.125679
3	5757841	na	2.72694	2.19433	0.00639254	3.04424	2.63215	0.00233266	2.38566	1.76832	0.0170484	2.567	1.98893	0.0102582	2.86399	2.37847	0.00418342	2.91464	2.44843	0.00356098	0.267313	0.165684	0.230973	0.144124	0.303356	0.195686
14	16996707	na	3.21747	2.88831	0.00129326	2.71982	2.18497	0.00653181	2.4167	1.80516	0.0156618	3.09779	2.71003	0.00194971	2.55193	1.9701	0.0107128	2.87062	2.38757	0.00409669	0.155836	0.243225	0.223413	0.151378	0.169727	0.274744
10	3576130	na	3.37056	3.12485	0.00075016	3.38608	3.14935	0.000708999	1.97793	1.31934	0.0479361	2.7769	2.26058	0.00548806	2.80277	2.29529	0.00506652	2.78535	2.27189	0.005347	0.127246	0.101483	0.342318	0.17027	0.240133	0.210456
1	107303	STIM1	2.95952	2.51128	0.00308121	2.8311	2.33359	0.00463883	1.53896	0.907234	0.123813	2.84926	2.35832	0.00438208	2.75701	2.23409	0.00583325	2.00192	1.34396	0.0452935	0.210493	0.215213	0.480154	0.39754	0.21979	0.220834
25	4028128	OPCML	3.26161	2.95554	0.0011078	2.52259	1.9337	0.0116493	2.48592	1.88868	0.0129216	3.75323	3.75803	0.00017457	3.06462	2.66164	0.0021795	2.5229	1.93408	0.0116392	0.147433	0.300986	0.207137	0.234756	0.0649114	0.149923
2	2399234	na	2.86183	2.37551	0.00421201	3.29096	3.00067	0.000998466	1.92863	1.2694	0.0537769	2.72167	2.1874	0.00649536	3.46284	3.27205	0.000534505	2.19339	1.54853	0.0282793	0.230497	0.114444	0.357092	0.336054	0.256389	0.085504
11	14612660	na	2.54173	1.9574	0.0110307	2.8796	2.39992	0.00398183	2.70368	2.16382	0.0068577	2.4233	1.81303	0.0153804	3.05947	2.65418	0.00221729	2.99137	2.55638	0.00277729	0.32734	0.203442	0.157125	0.130617	0.352683	0.151069
13	11721471	na	3.52757	3.37739	0.000419386	3.6485	3.57876	0.000263779	0.864645	0.412027	0.387234	2.86555	2.38061	0.00416287	2.71644	2.18054	0.00659874	1.89051	1.23144	0.0586901	0.105355	0.0688036	0.683298	0.429545	0.215508	0.229511
1	76433653	na	2.2297	1.58893	0.0257675	2.62329	2.06006	0.00870839	2.95859	2.50997	0.00309048	2.59843	2.02848	0.00936519	3.1262	2.75183	0.00177078	2.97871	2.5384	0.00289465	0.447225	0.268998	0.109176	0.132911	0.291801	0.136379
19	3047461	na	2.90598	2.43639	0.00366107	3.14659	2.78202	0.00165188	1.9364	1.27721	0.0528193	2.76473	2.24435	0.00569704	2.81667	2.31404	0.00485245	2.74074	2.21253	0.00613012	0.221655	0.143473	0.354813	0.180773	0.243726	0.207188
28	1720214	STRIP1	2.90017	2.42834	0.00372958	2.09134	1.43774	0.0364974	3.0478	2.63729	0.0023052	2.67755	2.12981	0.00741631	1.87696	1.21807	0.060524	3.5174	3.36072	0.00043579	0.222808	0.453977	0.094178	0.0627675	0.269497	0.486383
23	3443992	na	1.92004	1.2608	0.0548532	2.14637	1.49698	0.0318431	3.15645	2.79669	0.00159703	2.87799	2.3977	0.00400218	3.2871	2.99471	0.00101225	2.69926	2.15805	0.00694944	0.559954	0.432837	0.0776102	0.190218	0.212667	0.108033
9	26010984	LCT	2.86262	2.37659	0.00420153	2.71428	2.1777	0.00664207	1.82303	1.16558	0.0682992	2.88694	2.41003	0.00389014	3.07961	2.68345	0.00207275	1.97149	1.31276	0.0486675	0.23033	0.244782	0.390493	0.406143	0.210942	0.146561
14	12944407	PTPRG	3.28188	2.98666	0.00103119	3.46848	3.28116	0.000523411	1.95491	1.29591	0.0505932	2.28106	1.64695	0.0225449	2.4893	1.89281	0.0127995	3.08708	2.69436	0.00202134	0.143862	0.0913612	0.349306	0.113468	0.400001	0.292591
1	109286049	na	2.02572	1.36862	0.0427937	1.90117	1.242	0.0572796	3.40407	3.1779	0.000663902	2.83501	2.3389	0.00458244	2.73852	2.2096	0.0061716	3.08118	2.68575	0.00206182	0.523331	0.519228	0.0512841	0.114518	0.223478	0.224852
2	113332674	na	2.49929	1.90503	0.0124444	1.62673	0.983826	0.103794	3.41726	3.19891	0.000632541	3.0727	2.67339	0.00212135	2.35183	1.7286	0.0186812	3.12654	2.75233	0.00176876	0.34237	0.608768	0.0502516	0.107938	0.173992	0.336598
15	6489335	CAMK2A	3.256	2.94694	0.00112996	3.78924	3.82071	0.000151111	0.159218	0.0587387	0.873497	2.53674	1.9512	0.0111892	3.03345	2.61658	0.00241778	1.06548	0.542631	0.286661	0.148405	0.0573164	0.82026	0.693588	0.314212	0.156804
16	11689875	na	2.99987	2.56848	0.00270097	2.84363	2.35064	0.00446027	0.971981	0.480093	0.33106	2.83764	2.34248	0.00454488	2.73195	2.20092	0.00629616	1.39108	0.784622	0.164202	0.201505	0.211881	0.655939	0.590719	0.222802	0.226255
2	6489995	na	2.67603	2.12784	0.00745009	2.89285	2.4182	0.00381769	2.59818	2.02817	0.00937185	2.66643	2.11543	0.00766609	2.90731	2.43824	0.00364551	3.00982	2.58268	0.00261407	0.282192	0.200398	0.181687	0.127234	0.2727	0.185064
8	29679246	na	3.15357	2.7924	0.00161288	3.0277	2.60832	0.00246421	2.1332	1.4827	0.032908	2.69977	2.15872	0.00693867	2.68706	2.14217	0.00720833	2.86865	2.38486	0.00412229	0.169738	0.16962	0.297924	0.151748	0.26297	0.237458
13	4712451	CMC2	2.76399	2.24337	0.00570991	2.9158	2.45004	0.00354779	0.964359	0.475129	0.334866	2.80034	2.29201	0.00510496	2.88685	2.40992	0.0038912	1.34528	0.748278	0.178534	0.256524	0.195052	0.658003	0.606674	0.233156	0.190046
2	1764765	na	2.94017	2.48409	0.00328028	2.89142	2.41622	0.00383509	2.4726	1.87247	0.0134132	2.67277	2.12363	0.00752268	2.52868	1.94122	0.0114493	3.12036	2.7432	0.00180632	0.214635	0.200729	0.210299	0.108821	0.270878	0.281135
20	4375562	TMEM132E	3.38336	3.14506	0.000716041	2.78031	2.26515	0.00543067	2.07913	1.42475	0.0376058	2.782	2.26741	0.00540243	1.95862	1.29967	0.0501573	3.08701	2.69426	0.00202179	0.125105	0.22829	0.3127	0.113477	0.238613	0.458556
15	6489332	CAMK2A	3.23441	2.91402	0.00121893	3.74952	3.75159	0.000177177	0.153346	0.0564436	0.878125	2.5377	1.9524	0.0111583	3.02203	2.60018	0.00251086	1.05473	0.535287	0.29155	0.15253	0.0597948	0.821038	0.696514	0.31387	0.159284
4	4073204	na	1.94817	1.28908	0.0513947	2.26818	1.6323	0.0233185	3.09022	2.69895	0.00200009	2.76844	2.2493	0.00563255	3.09968	2.7128	0.0019373	2.79018	2.27837	0.00526782	0.550591	0.386068	0.0873487	0.169114	0.242635	0.142016
1	98110071	CD200	3.38776	3.15201	0.000704669	3.02072	2.5983	0.00252175	0.45873	0.18948	0.646428	3.0072	2.57894	0.00263668	2.55094	1.96887	0.0107431	1.16393	0.611804	0.244453	0.124362	0.171266	0.771547	0.665084	0.186123	0.275018
3	69759075	na	2.80135	2.29338	0.00508887	2.80126	2.29326	0.00509031	2.75419	2.23035	0.0058837	2.52523	1.93695	0.0115624	2.48185	1.88372	0.0130703	3.32444	3.05258	0.000885976	0.246944	0.222983	0.147028	0.0826204	0.318263	0.295074
7	53885773	na	2.70327	2.16329	0.00686604	2.88998	2.41423	0.00385272	2.49254	1.89677	0.0126832	2.53105	1.94416	0.0113721	2.95224	2.50102	0.00315482	2.85165	2.36159	0.00434923	0.27434	0.201062	0.205552	0.155069	0.316218	0.175093
28	2928504	FKBP5	2.80127	2.29327	0.00509015	2.75301	2.22877	0.00590507	1.87456	1.21572	0.0608529	2.94338	2.48859	0.00324644	2.84822	2.3569	0.00439645	2.14511	1.49561	0.0319443	0.246965	0.23501	0.374403	0.352713	0.199487	0.199579
7	6767407	MYRF	2.85517	2.3664	0.00430132	2.69826	2.15675	0.00697027	2.08975	1.43604	0.0366405	3.01999	2.59725	0.00252785	2.86006	2.37308	0.00423566	2.26142	1.62464	0.0237333	0.232337	0.249235	0.309844	0.314279	0.183534	0.196662
3	52804152	SYNJ2	2.64341	2.08578	0.00820767	2.49148	1.89548	0.0127211	2.92882	2.4682	0.00340253	2.90893	2.44049	0.00362671	2.52642	1.93842	0.0115233	3.15202	2.7901	0.00162143	0.291237	0.3109	0.11435	0.104349	0.206596	0.281748
3	41804444	na	2.83902	2.34435	0.00452529	2.76845	2.2493	0.00563244	2.11787	1.46615	0.0341858	2.83215	2.33502	0.00462356	2.78268	2.26831	0.00539124	2.50591	1.91315	0.0122136	0.236817	0.231238	0.302124	0.239575	0.224209	0.215088
11	17057066	MCF2L2	2.79771	2.28848	0.00514659	3.57572	3.45685	0.000349265	1.14192	0.596046	0.253486	2.75106	2.22619	0.00594025	3.61079	3.51531	0.000305271	1.57109	0.934933	0.116163	0.247898	0.07737	0.611105	0.530063	0.247712	0.0688239
5	6085904	na	2.90812	2.43936	0.00363614	3.27819	2.98099	0.00104475	1.29272	0.707501	0.196109	2.63429	2.07411	0.00843124	3.08005	2.6841	0.00206964	1.85524	1.1968	0.0635619	0.221228	0.117067	0.564823	0.43975	0.281724	0.146461
10	10162222	INADL	3.62688	3.54231	0.000286871	3.11705	2.73833	0.00182673	1.77222	1.11714	0.0763588	2.92232	2.45912	0.00347437	2.62002	2.05589	0.00879249	2.54235	1.95817	0.0110111	0.093547	0.149009	0.405866	0.229244	0.203876	0.256117
25	4743008	ADAMTS15	2.03943	1.38292	0.0414075	1.78454	1.1288	0.0743362	3.14582	2.78089	0.00165621	3.08843	2.69634	0.00201215	2.827	2.32803	0.00469865	2.70863	2.17029	0.00675625	0.518507	0.554037	0.0791565	0.188115	0.171338	0.204725
2	144749176	na	2.80194	2.29417	0.00507956	2.79342	2.28272	0.00521536	1.80935	1.15244	0.0703972	2.77557	2.25881	0.00551046	2.75904	2.23679	0.00579713	2.26167	1.62493	0.0237178	0.246788	0.224984	0.394624	0.314199	0.240526	0.220387
5	2637206	PCDH11X	2.59323	2.02192	0.00950787	2.93667	2.47918	0.00331754	2.297	1.66517	0.0216188	3.05222	2.64367	0.00227159	3.28209	2.98699	0.0010304	2.52731	1.93953	0.011494	0.308885	0.190231	0.253736	0.233509	0.177339	0.108814
2	136750297	na	2.7876	2.27491	0.00530997	2.74202	2.21422	0.00610631	2.46633	1.86485	0.0136505	3.41813	3.20029	0.000630529	3.30825	3.02743	0.0009388	2.361	1.73931	0.0182258	0.250526	0.23765	0.211776	0.282031	0.115311	0.104695
15	4238402	na	3.72344	3.70659	0.000196523	3.37843	3.13727	0.000728999	0.693424	0.311542	0.488043	3.18859	2.84475	0.00142971	2.34005	1.71487	0.0192811	1.76763	1.11282	0.0771222	0.0806834	0.102361	0.720854	0.465839	0.154241	0.34052
4	12184221	SLC10A7	2.91335	2.44663	0.00357575	3.15682	2.79724	0.00159501	2.16439	1.51663	0.0304347	2.60931	2.04227	0.00907253	2.91853	2.45384	0.00351692	2.58775	2.015	0.00966049	0.220175	0.141514	0.289277	0.217343	0.288548	0.18252
9	29219738	ITGB5	1.68538	1.03661	0.0919159	1.72731	1.07514	0.0841123	3.39519	3.16379	0.000685818	2.81752	2.31519	0.00483959	2.91701	2.45173	0.00353402	2.7049	2.16542	0.00683257	0.635872	0.571094	0.0519723	0.188954	0.228061	0.182847
18	6354962	MEGF9	3.14612	2.78132	0.00165454	3.38455	3.14695	0.000712941	1.92685	1.26762	0.0539978	2.42609	1.81637	0.0152626	2.72608	2.1932	0.00640921	2.79533	2.28528	0.0051847	0.171428	0.101659	0.357633	0.16788	0.351709	0.227497
18	9209479	na	2.49525	1.90008	0.012587	2.64815	2.09186	0.00809348	2.81046	2.30566	0.00494702	2.89138	2.41617	0.00383557	3.26415	2.95943	0.00109791	2.71095	2.17334	0.00670901	0.343765	0.262652	0.135857	0.18759	0.210077	0.11158
9	35888911	na	2.94172	2.48626	0.0032639	2.80583	2.29941	0.0050187	2.66073	2.10806	0.00779725	2.69206	2.14867	0.00710117	2.71487	2.17848	0.00663011	3.1067	2.7231	0.0018919	0.214307	0.221809	0.16689	0.11075	0.265252	0.229836
10	2496078	ACBD6	2.87183	2.38923	0.00408103	2.64843	2.09223	0.0080867	1.65401	1.00821	0.0981262	3.38874	3.15357	0.000702146	3.24225	2.92595	0.00118592	1.6211	0.978828	0.104996	0.228362	0.262579	0.443506	0.513048	0.120798	0.114983
2	133801277	SYBU	2.10702	1.45449	0.0351162	2.76341	2.2426	0.00572004	2.89087	2.41546	0.0038418	2.29677	1.6649	0.021632	2.75611	2.2329	0.00584931	3.23831	2.91996	0.00120238	0.495004	0.232476	0.121377	0.0929981	0.394224	0.221032
15	6787684	RNF130	2.20852	1.5653	0.0272083	2.22222	1.58057	0.0262683	2.97768	2.53694	0.00290442	2.83611	2.3404	0.00456665	3.1327	2.76144	0.00173205	2.68296	2.13683	0.00729742	0.455507	0.403047	0.105946	0.193831	0.223194	0.135226
2	63626122	ELOVL2	2.64727	2.09074	0.00811445	2.90989	2.44182	0.0036156	2.43029	1.82141	0.0150867	2.61241	2.04621	0.00899054	2.96575	2.52006	0.0030195	2.87177	2.38915	0.00408176	0.290186	0.196414	0.220099	0.151193	0.287688	0.172045
15	1908997	STK10	3.21945	2.89131	0.00128438	2.93396	2.47539	0.00334662	1.30474	0.716744	0.19198	3.04317	2.6306	0.00234102	2.58474	2.01121	0.00974521	1.89682	1.23769	0.0578511	0.155454	0.190813	0.560862	0.427667	0.17878	0.265887
22	1221128	EMC1	3.2148	2.88427	0.00130535	2.52196	1.93292	0.0116702	2.58832	2.01572	0.00964444	2.98729	2.55057	0.00281466	2.62835	2.06651	0.00858005	2.89032	2.41471	0.00384846	0.156351	0.301182	0.183987	0.14818	0.190061	0.25385
1	8997897	na	3.19988	2.86174	0.00137487	2.8083	2.30274	0.00498036	2.20006	1.55591	0.0278029	3.03899	2.62457	0.00237371	2.67261	2.12341	0.00752642	2.70923	2.17108	0.00674397	0.159196	0.221172	0.279581	0.187979	0.179603	0.241582
7	23182041	LRP4	2.17993	1.53368	0.0292628	2.2675	1.63154	0.0233596	3.13604	2.76638	0.00171245	2.71099	2.17339	0.00670829	2.80641	2.30019	0.00500968	3.01737	2.59349	0.00254982	0.467128	0.386289	0.0806005	0.125836	0.259617	0.209605
18	7532204	ASTN2	2.89066	2.41517	0.00384438	3.21383	2.88281	0.00130975	1.9722	1.31348	0.0485865	2.28817	1.65507	0.0221274	2.62396	2.0609	0.00869152	2.89134	2.41612	0.00383602	0.224674	0.130265	0.344072	0.148013	0.397397	0.255037
10	4249832	na	3.1236	2.74799	0.00178654	2.85063	2.36019	0.00436325	2.26666	1.63058	0.0234112	2.66316	2.1112	0.00774096	2.3585	1.73638	0.0183492	3.01073	2.58399	0.00260622	0.17645	0.210163	0.261578	0.127065	0.273634	0.334359
9	13961359	CERKL	3.31872	3.04368	0.000904306	3.6094	3.513	0.000306902	0.544284	0.23192	0.586246	2.6505	2.09489	0.00803725	2.86327	2.37749	0.00419289	1.48769	0.863814	0.136831	0.137126	0.0729077	0.753867	0.557419	0.277219	0.195864
22	4949254	na	2.95107	2.49939	0.00316675	2.73683	2.20737	0.00620337	1.77343	1.11829	0.0761578	2.85121	2.36098	0.0043553	2.77413	2.25688	0.00553501	2.10353	1.45076	0.0354192	0.212317	0.238881	0.405465	0.366469	0.219281	0.217024
3	49805069	na	2.51285	1.92169	0.0119761	3.10974	2.72758	0.0018725	2.2902	1.65739	0.0220097	2.99734	2.56488	0.00272342	3.46951	3.28282	0.000521411	2.50497	1.912	0.0122462	0.33764	0.150407	0.25547	0.239859	0.188086	0.0848122
4	48501707	na	2.66486	2.11339	0.00770209	3.16273	2.80605	0.00156298	1.83337	1.17557	0.0667475	2.84406	2.35123	0.00445425	2.96812	2.52341	0.00299631	2.35205	1.72884	0.0186705	0.285333	0.140374	0.387331	0.285006	0.221142	0.171507
3	573284	RALGAPA2	3.26698	2.96377	0.001087	3.54896	3.41256	0.000386754	0.75878	0.348737	0.447984	2.60335	2.03472	0.00923177	2.90377	2.43333	0.00368701	1.613	0.971655	0.106744	0.146496	0.0809561	0.706941	0.515869	0.290188	0.185933
14	4068151	DOCK3	2.34813	1.72428	0.0188677	2.81772	2.31546	0.00483658	2.70004	2.15907	0.00693314	2.76891	2.24992	0.0056245	3.18143	2.83402	0.00146548	2.73595	2.20621	0.00622005	0.401453	0.218727	0.157838	0.18188	0.242497	0.126376
17	12975727	na	2.37848	1.75985	0.0173841	2.8981	2.42547	0.00375429	2.85848	2.37092	0.00425675	2.01447	1.35694	0.0439601	2.64575	2.08879	0.00815091	3.30544	3.02306	0.000948278	0.389079	0.199178	0.127293	0.0849531	0.489936	0.249093
21	2285775	LOC107213168	3.255	2.94542	0.00113391	3.43813	3.23229	0.000585753	1.91469	1.25546	0.0555317	2.32672	1.6994	0.01998	2.69824	2.15672	0.00697078	2.80483	2.29806	0.00503432	0.148575	0.0952228	0.361542	0.165592	0.384442	0.234253
11	23926418	VEPH1	2.87043	2.38731	0.0040991	2.62747	2.06538	0.00860234	2.5192	1.92951	0.0117622	3.47818	3.29686	0.000504828	3.38699	3.1508	0.000706647	2.26679	1.63072	0.0234033	0.228662	0.267948	0.199644	0.312558	0.104567	0.0944798
19	9985819	na	3.45913	3.26606	0.000541927	3.32024	3.04604	0.000899407	1.6201	0.977943	0.10521	2.71864	2.18342	0.00655508	2.2665	1.6304	0.0234209	2.77371	2.25633	0.00554205	0.112962	0.109237	0.453887	0.17304	0.257307	0.3642
19	7628800	na	3.01528	2.59051	0.00256738	2.9992	2.56753	0.00270687	1.35779	0.758126	0.174532	2.7509	2.22598	0.00594317	2.74042	2.21212	0.00613599	1.84554	1.18736	0.0649591	0.198638	0.176277	0.542989	0.442474	0.247758	0.224443
14	19680012	GRM7	2.73415	2.20383	0.00625423	2.74696	2.22077	0.00601497	3.0417	2.62848	0.00235246	2.62565	2.06306	0.00864843	2.74398	2.21681	0.00606999	3.39999	3.17142	0.000673881	0.265179	0.236466	0.0951719	0.0742473	0.28409	0.223677
12	1562953	na	2.54494	1.9614	0.0109296	2.59191	2.02025	0.00954454	2.93408	2.47555	0.00334541	2.64217	2.08419	0.00823778	2.84823	2.35692	0.00439627	3.15635	2.79654	0.00159756	0.326174	0.278613	0.113381	0.103781	0.279548	0.199576
4	67215481	EXOC6B	3.16283	2.8062	0.00156244	3.01793	2.59429	0.00254511	1.72422	1.07228	0.0846687	2.89477	2.42086	0.00379437	2.59556	2.02485	0.00944382	2.33154	1.70498	0.0197251	0.167621	0.171922	0.421374	0.29179	0.209411	0.262933
4	64416941	na	2.28663	1.6533	0.0222177	1.7776	1.12222	0.0754704	3.32701	3.05659	0.000877823	3.04966	2.63998	0.00229097	2.60485	2.03661	0.00919147	2.88546	2.408	0.00390842	0.425446	0.556102	0.0577069	0.148977	0.177748	0.260365
3	15842381	XDH	3.02954	2.61097	0.00244925	3.04007	2.62612	0.00236524	2.2681	1.63222	0.0233229	2.27808	1.64356	0.0227215	2.45925	1.85628	0.0139227	3.15965	2.80145	0.00157961	0.195919	0.166682	0.261195	0.103347	0.401084	0.302529
11	16830222	na	2.72245	2.18843	0.00647989	3.21269	2.88108	0.00131499	2.05288	1.39702	0.0400846	2.76627	2.2464	0.00567024	3.17233	2.82038	0.00151223	2.3965	1.78114	0.0165524	0.268658	0.130496	0.319774	0.271199	0.243275	0.12805
2	57132691	na	2.0794	1.42504	0.0375807	2.13639	1.48614	0.032648	2.79876	2.28989	0.00512995	2.78917	2.27701	0.00528435	2.82208	2.32136	0.00477139	2.69914	2.15789	0.00695195	0.504882	0.436746	0.138092	0.190245	0.23647	0.205902
3	5827609	na	3.05611	2.64931	0.00224229	3.43484	3.22701	0.000592915	1.75569	1.1016	0.079141	2.43152	1.82288	0.0150354	3.05771	2.65163	0.00223032	2.38642	1.76921	0.0170135	0.190684	0.0956328	0.411288	0.273957	0.349956	0.15146
3	110145093	na	2.44614	1.84045	0.0144395	2.89966	2.42764	0.00373563	2.60395	2.03547	0.0092157	2.41873	1.80758	0.0155747	3.16925	2.81579	0.00152832	2.88201	2.40324	0.0039515	0.361356	0.198813	0.180336	0.14954	0.354269	0.128612
3	491371	RALGAPA2	2.98224	2.54341	0.00286144	2.7778	2.26178	0.0054729	2.55107	1.96902	0.0107393	2.59482	2.02393	0.00946395	2.70423	2.16455	0.00684623	2.97282	2.53007	0.00295075	0.205476	0.228919	0.192529	0.13397	0.293139	0.232552
13	19690568	na	2.30261	1.67161	0.0213007	2.13677	1.48656	0.032617	2.92618	2.46451	0.00343151	3.05785	2.65183	0.00222932	2.81496	2.31173	0.00487832	2.66465	2.11313	0.00770681	0.419301	0.436598	0.114836	0.197817	0.176431	0.207592
1	110055413	EPHA6	2.88498	2.40733	0.00391444	2.43606	1.82833	0.0148481	2.59341	2.02214	0.00950297	3.46668	3.27824	0.000526933	3.15028	2.78751	0.00163113	2.42878	1.81959	0.0151498	0.225773	0.328702	0.182803	0.262179	0.106233	0.132067
2	137929041	DEPTOR	3.05036	2.64099	0.00228567	3.26936	2.96742	0.00107791	1.15215	0.603351	0.249258	2.7874	2.27464	0.00531321	2.69063	2.1468	0.00713183	1.91783	1.25859	0.0551327	0.191835	0.118898	0.608206	0.421642	0.236999	0.236439
3	49805085	na	2.48941	1.89294	0.0127956	3.0893	2.6976	0.0020063	2.36979	1.74963	0.0177981	2.9883	2.55201	0.00280537	3.46326	3.27272	0.000533678	2.4446	1.8386	0.0145012	0.345902	0.154848	0.234753	0.257656	0.189863	0.085461
1	98110074	CD200	3.39231	3.15922	0.000693069	2.94662	2.49314	0.00321263	0.482854	0.201212	0.6292	3.00272	2.57256	0.00267574	2.53074	1.94377	0.0113824	1.16578	0.613139	0.243703	0.123589	0.188076	0.766751	0.664531	0.187017	0.280577
15	7136546	ADAMTS2	2.53268	1.94617	0.0113195	2.68226	2.13593	0.00731257	2.52702	1.93918	0.0115033	2.79501	2.28485	0.00518977	2.80247	2.29488	0.00507131	2.83852	2.34368	0.00453227	0.330599	0.253604	0.197905	0.157599	0.234723	0.210527
8	11944955	SCD	3.34667	3.08731	0.000817879	2.74724	2.22113	0.00600989	2.27989	1.64562	0.022614	2.72835	2.19619	0.00636524	2.03936	1.38285	0.0414138	3.16093	2.80336	0.00157269	0.131841	0.2364	0.258077	0.103178	0.254394	0.434783
3	78398224	na	2.7702	2.25164	0.00560227	2.70479	2.16528	0.00683475	1.80292	1.1463	0.0714009	2.82587	2.3265	0.00471519	2.93514	2.47704	0.00333399	1.95381	1.29479	0.0507231	0.254967	0.247429	0.396543	0.411367	0.22581	0.178892
1	96336327	na	3.1306	2.75833	0.00174448	2.74898	2.22344	0.0059781	2.26062	1.62373	0.0237831	2.93159	2.47207	0.00337237	2.5196	1.93	0.0117489	2.72572	2.19272	0.00641621	0.174902	0.235982	0.26317	0.184232	0.201962	0.283582
19	7294084	na	3.66392	3.60488	0.000248385	3.14792	2.78399	0.00164439	0.839928	0.396911	0.400949	2.88144	2.40246	0.00395857	2.59257	2.02108	0.00952631	1.60695	0.966316	0.108065	0.0886735	0.143219	0.689092	0.51796	0.212004	0.263753
6	7416185	na	2.53469	1.94866	0.0112548	2.15669	1.50823	0.0310294	2.82414	2.32415	0.00474082	2.90357	2.43306	0.0036893	2.78078	2.26578	0.00542278	2.69255	2.1493	0.00709084	0.329878	0.428857	0.133449	0.191712	0.207668	0.215518
1	40541892	na	3.36163	3.11078	0.00077485	3.73137	3.72024	0.000190441	1.03147	0.519531	0.302322	2.6556	2.10146	0.00791667	2.81634	2.31359	0.00485743	2.12768	1.47673	0.0333637	0.128953	0.0612772	0.64017	0.358549	0.275781	0.207266
28	4777436	na	1.47526	0.853431	0.140142	2.42649	1.81685	0.0152456	3.15365	2.79252	0.00161242	2.24021	1.60072	0.025077	3.06768	2.6661	0.00215727	3.0438	2.6315	0.00233612	0.703482	0.331926	0.078001	0.121107	0.414536	0.149238
3	55068040	na	3.50964	3.34802	0.00044872	3.80078	3.84091	0.000144241	0.813491	0.380973	0.415937	2.60971	2.04277	0.00906202	2.8569	2.36876	0.004278	1.94447	1.28535	0.0518387	0.107271	0.0565575	0.695088	0.414082	0.288438	0.197443
4	66015002	na	2.9604	2.51252	0.00307241	2.78416	2.2703	0.00536659	1.7145	1.0633	0.0864367	2.9923	2.5577	0.00276887	2.68173	2.13524	0.00732427	2.10695	1.45442	0.0351217	0.210302	0.227324	0.424422	0.365359	0.189081	0.238986
21	2013216	na	2.98716	2.5504	0.0028158	2.63663	2.0771	0.00837343	1.81924	1.16194	0.0688744	3.24987	2.93757	0.00115458	2.82897	2.3307	0.00466983	2.03672	1.3801	0.0416778	0.204369	0.265619	0.391642	0.387321	0.144942	0.204252
9	36887948	na	2.03796	1.38139	0.0415542	2.59649	2.02603	0.0094183	2.86895	2.38527	0.0041184	2.57235	1.99564	0.010101	2.9565	2.50702	0.00311156	2.89834	2.4258	0.00375146	0.518992	0.277085	0.12539	0.146856	0.301408	0.174136
1	90952648	LSAMP	2.75761	2.23488	0.00582262	2.47628	1.87693	0.013276	2.70777	2.16917	0.00677375	3.63419	3.55461	0.00027886	3.52657	3.37574	0.000420982	2.31987	1.69148	0.0203479	0.258162	0.315863	0.156321	0.295602	0.0802558	0.0786177
9	10663200	SPATS2L	2.41693	1.80543	0.0156522	3.06948	2.66871	0.00214432	2.55326	1.97175	0.0106721	2.22439	1.58299	0.0261223	2.91158	2.44417	0.0035961	3.00876	2.58118	0.00262312	0.372905	0.159592	0.192035	0.127427	0.420205	0.184017
21	13828367	TMEM189	2.75863	2.23624	0.00580446	2.70546	2.16616	0.00682094	1.32707	0.734034	0.184487	2.83362	2.33702	0.00460237	2.79527	2.28519	0.00518571	1.52367	0.894183	0.12759	0.257859	0.247242	0.55346	0.545478	0.223833	0.2122
8	11944964	SCD	3.41862	3.20107	0.000629406	2.72994	2.19828	0.00633468	2.31685	1.68799	0.0205119	2.73089	2.19953	0.00631636	2.03184	1.375	0.0421697	3.10325	2.71804	0.00191409	0.119043	0.240507	0.24861	0.111232	0.253653	0.437044
4	25679864	SH3D19	2.25844	1.62127	0.023918	2.01527	1.35777	0.0438765	3.21668	2.88712	0.00129681	2.92648	2.46494	0.00342819	2.5334	1.94707	0.0112963	3.24291	2.92696	0.00118314	0.436078	0.482057	0.0695388	0.0924458	0.203019	0.279853
3	69759133	na	3.01522	2.59042	0.00256793	2.57989	2.00511	0.00988308	2.87634	2.39543	0.0040232	2.53833	1.95319	0.0111382	2.10096	1.44801	0.0356447	3.61291	3.51888	0.000302774	0.19865	0.282596	0.124042	0.0531907	0.313646	0.416227
18	9209478	na	2.43778	1.8304	0.0147776	2.70501	2.16556	0.00683026	2.75025	2.22512	0.00595503	2.90254	2.43162	0.00370155	3.27055	2.96925	0.00107337	2.69739	2.15561	0.00698857	0.364254	0.247368	0.147829	0.190635	0.207875	0.110599
16	4103450	RBFOX1	1.93987	1.28071	0.052395	2.18011	1.53388	0.0292497	3.27945	2.98293	0.00104008	2.57053	1.99335	0.0101544	2.88311	2.40476	0.00393772	3.09111	2.70026	0.00199409	0.553393	0.419832	0.0622737	0.112914	0.302073	0.190947
18	9673776	na	2.73434	2.20408	0.00625062	2.94767	2.49461	0.00320181	0.582437	0.251601	0.560273	2.78415	2.27028	0.00536683	2.71888	2.18374	0.00655034	1.10008	0.566555	0.271297	0.265123	0.187849	0.745363	0.683885	0.237973	0.229004
19	4542950	na	2.70882	2.17055	0.00675233	2.74265	2.21506	0.00609457	3.20806	2.87408	0.00133634	2.36312	1.74179	0.018122	2.70457	2.16499	0.00683927	3.59188	3.48372	0.000328303	0.27271	0.237499	0.0706686	0.0552641	0.372929	0.232458
3	69759122	na	2.99927	2.56763	0.00270624	2.5816	2.00725	0.00983449	2.86984	2.3865	0.00410681	2.55284	1.97123	0.0106849	2.11491	1.46297	0.0344377	3.52484	3.3729	0.000423743	0.201614	0.282034	0.125227	0.0619962	0.308471	0.412213
6	52905891	LOC107204189	3.13349	2.7626	0.00172742	2.61049	2.04377	0.00904134	2.59146	2.01968	0.00955707	3.24855	2.93556	0.00115997	2.64767	2.09125	0.00810492	2.80332	2.29602	0.005058	0.17426	0.272395	0.183258	0.165957	0.145154	0.248564
18	3777342	na	2.76755	2.24811	0.00564797	2.6804	2.1335	0.00735352	1.91975	1.26051	0.0548892	3.07903	2.68261	0.00207676	3.06831	2.66702	0.0021527	2.00363	1.34573	0.0451095	0.255633	0.25411	0.35992	0.397048	0.172932	0.149096
1	67016517	FRY	3.02624	2.60623	0.00247612	2.97089	2.52733	0.00296939	2.22352	1.58202	0.0261804	2.47302	1.87297	0.0133977	2.28183	1.64783	0.0224996	3.04924	2.63937	0.00229419	0.196554	0.182714	0.273022	0.120158	0.336201	0.359161
29	764772	na	3.24183	2.92531	0.00118765	3.55126	3.41636	0.000383393	1.42106	0.808831	0.155299	2.69779	2.15614	0.00698005	2.74475	2.21784	0.00605568	2.43257	1.82413	0.0149922	0.151061	0.0806508	0.520915	0.261102	0.263557	0.22351
17	5810792	na	2.67682	2.12887	0.00743237	3.00146	2.57075	0.00268689	2.63348	2.07307	0.00845147	2.50806	1.9158	0.0121394	2.76404	2.24343	0.00570908	3.11923	2.74154	0.00181327	0.281966	0.175756	0.173339	0.108982	0.32422	0.21928
23	2908568	na	2.95303	2.50214	0.0031467	2.96714	2.52203	0.00300585	1.48079	0.858037	0.138664	2.76459	2.24417	0.00569947	2.67622	2.12809	0.00744574	1.98066	1.32212	0.0476298	0.211896	0.183552	0.499697	0.40356	0.243767	0.240556
3	43845675	na	2.03877	1.38223	0.041473	2.10803	1.45558	0.035028	3.4003	3.1719	0.000673125	2.74532	2.21858	0.00604528	2.694	2.1512	0.00705992	3.33566	3.07008	0.000850981	0.518724	0.447613	0.0515769	0.0812314	0.249413	0.23547
3	1101965	na	2.73319	2.20256	0.00627245	3.09384	2.70425	0.00197585	1.8556	1.19715	0.0635111	2.77331	2.25579	0.005549	2.70611	2.16701	0.0068076	2.48451	1.88696	0.0129728	0.265462	0.153778	0.380421	0.245979	0.241198	0.23203
19	1090285	NPLOC4	2.43595	1.82819	0.0148529	2.79695	2.28746	0.00515873	2.64228	2.08433	0.0082351	3.48811	3.31296	0.000486448	3.73484	3.72623	0.000187834	2.38002	1.76166	0.0173119	0.364887	0.224085	0.171234	0.27586	0.103111	0.0575313
8	31317213	na	3.50797	3.3453	0.000451545	2.98691	2.55003	0.00281817	1.65895	1.01267	0.0971255	3.03189	2.61434	0.00243031	2.45173	1.84718	0.0142173	2.37259	1.75291	0.0176641	0.107446	0.179095	0.441959	0.278281	0.181085	0.304977
2	30090252	na	1.54327	0.910927	0.122765	1.56908	0.933189	0.11663	3.29541	3.00755	0.000982764	2.88646	2.40937	0.00389606	2.96526	2.51937	0.00302432	2.55096	1.96889	0.0107426	0.68357	0.630228	0.0607562	0.226987	0.211035	0.172157
1	9907361	DMD	3.30557	3.02327	0.00094783	2.8352	2.33916	0.00457973	1.44929	0.831926	0.147257	3.18167	2.83437	0.00146429	2.59961	2.02998	0.00933292	2.04463	1.38837	0.040891	0.139564	0.214128	0.511037	0.384936	0.155228	0.261815
3	55068068	na	3.54986	3.41405	0.000385435	3.80964	3.85646	0.000139168	0.816459	0.382751	0.414237	2.6012	2.032	0.0092897	2.83288	2.33601	0.00461304	1.95106	1.292	0.0510502	0.102879	0.0559634	0.694425	0.412171	0.290775	0.20331
24	4751278	na	2.66367	2.11186	0.0077293	2.23411	1.59388	0.0254755	3.08019	2.68431	0.00206869	2.76961	2.25086	0.00561229	2.31875	1.69019	0.0204085	3.24273	2.92668	0.00118391	0.285664	0.398187	0.0889454	0.0924682	0.242289	0.347485
16	3209205	na	3.35393	3.0987	0.000796718	3.13472	2.76442	0.0017202	0.153562	0.0565279	0.877955	2.82828	2.32977	0.00467987	2.60473	2.03646	0.00919477	0.897435	0.432401	0.369487	0.130443	0.145719	0.82101	0.73604	0.225198	0.260399
1	48988404	TBC1D4	2.58399	2.01026	0.00976651	2.61177	2.0454	0.00900749	3.36396	3.11445	0.000768335	2.55606	1.97525	0.0105864	2.82119	2.32016	0.00478457	3.48612	3.30972	0.00049009	0.31214	0.272054	0.0543451	0.065966	0.307312	0.206113
9	6899820	na	3.00436	2.57489	0.00266142	3.35263	3.09665	0.000800471	1.91983	1.26059	0.0548799	2.48272	1.88478	0.0130382	2.69798	2.15638	0.00697615	2.7342	2.20389	0.00625327	0.200678	0.105241	0.359897	0.182285	0.332889	0.234327
14	10050700	na	3.05491	2.64757	0.00225129	2.97782	2.53714	0.00290306	1.13141	0.588575	0.257884	2.7341	2.20376	0.00625516	2.69649	2.15444	0.00700749	1.67665	1.02867	0.0936117	0.190926	0.181155	0.614048	0.493497	0.252715	0.234756
7	22253243	na	1.81542	1.15827	0.0694588	2.4408	1.83402	0.0146547	2.71415	2.17753	0.00664469	2.76414	2.24357	0.00570728	2.99112	2.55603	0.00277955	2.71642	2.18051	0.00659916	0.594604	0.327123	0.155063	0.186351	0.243898	0.166223
10	9207916	PDE4B	2.54155	1.95718	0.0110362	2.40788	1.79465	0.0160456	2.74695	2.22075	0.00601519	2.91307	2.44625	0.00357893	2.8402	2.34596	0.00450857	2.6827	2.1365	0.00730296	0.327403	0.338101	0.148497	0.193887	0.20576	0.201538
1	157127	NUP98	2.47211	1.87187	0.0134317	2.81409	2.31055	0.00489162	2.40513	1.79138	0.0161665	2.92817	2.4673	0.00340959	3.02107	2.59881	0.0025188	2.61493	2.04941	0.00892453	0.352167	0.219673	0.226255	0.210226	0.202669	0.15949
16	16000306	na	2.82249	2.32192	0.00476516	3.12026	2.74307	0.00180689	2.24004	1.60052	0.0250886	2.29965	1.6682	0.0214683	2.6063	2.03846	0.00915252	2.93995	2.48377	0.00328267	0.241315	0.148415	0.268523	0.139781	0.393155	0.25996
2	148526471	na	2.18485	1.53911	0.0288998	2.64941	2.09349	0.00806316	2.77907	2.26348	0.00545152	2.48826	1.89154	0.0128369	2.95264	2.50159	0.00315071	2.89972	2.42771	0.00373498	0.465154	0.262323	0.141937	0.146627	0.330984	0.175002
3	78397497	na	2.6847	2.1391	0.00725939	2.74707	2.22091	0.00601294	1.09903	0.565822	0.271756	2.86446	2.37912	0.00417719	2.7434	2.21605	0.00608069	1.4228	0.810249	0.154793	0.27972	0.23644	0.622875	0.579646	0.215796	0.223802
7	60925835	FANCM	2.81846	2.31647	0.00482539	2.66345	2.11157	0.00773447	2.23761	1.5978	0.0252464	3.06908	2.66813	0.00214721	2.75892	2.23663	0.00579927	2.5143	1.92348	0.0119268	0.242399	0.258641	0.269147	0.237173	0.174592	0.220414
32	34299424	na	2.80161	2.29372	0.00508483	2.61932	2.055	0.00881054	1.83581	1.17792	0.0663859	3.05953	2.65427	0.00221681	2.83327	2.33653	0.0046075	2.01678	1.35934	0.0437184	0.246876	0.270035	0.38658	0.393231	0.176157	0.203217
24	5134602	na	2.13071	1.48	0.0331134	2.26786	1.63194	0.0233377	3.1853	2.83982	0.00144605	2.6681	2.11759	0.00762807	2.75133	2.22655	0.00593538	3.1609	2.80331	0.00157284	0.48623	0.386171	0.0736469	0.103182	0.272221	0.22208
24	4751279	na	2.65585	2.10178	0.00791077	2.21318	1.57049	0.0268851	3.09098	2.70006	0.00199499	2.76208	2.24083	0.00574344	2.30793	1.67771	0.0210033	3.2726	2.97239	0.00106563	0.287832	0.406707	0.0872375	0.0889165	0.244503	0.350961
2	9408265	na	3.33061	3.0622	0.000866558	3.19076	2.84801	0.00141902	1.30399	0.71616	0.192238	2.68056	2.13372	0.00734992	2.73686	2.2074	0.00620296	2.12332	1.47202	0.0337275	0.134896	0.134881	0.56111	0.359995	0.268622	0.225209
3	78397503	na	2.67154	2.12203	0.00755038	2.75469	2.23101	0.00587476	1.06975	0.545566	0.284731	2.8739	2.39208	0.00405432	2.74512	2.21833	0.00604884	1.45013	0.832618	0.147022	0.283459	0.234602	0.630553	0.570453	0.213446	0.223429
19	7726847	TNRC6C	2.90528	2.43542	0.00366927	2.67934	2.13213	0.00737679	1.95874	1.29979	0.0501435	3.03708	2.62182	0.00238882	2.73638	2.20677	0.00621197	2.25002	1.61176	0.0244475	0.221795	0.254395	0.348156	0.317905	0.180003	0.225311
19	1016994	SLC38A10	2.33448	1.70839	0.0195707	2.23943	1.59984	0.0251281	3.22192	2.89505	0.00127335	2.69266	2.14945	0.00708838	2.72191	2.18772	0.00649053	3.23716	2.9182	0.00120725	0.4069	0.396	0.0688532	0.0931361	0.265075	0.228371
9	29237112	ITGB5	2.50544	1.91258	0.0122298	2.33478	1.70874	0.0195549	2.74813	2.22231	0.00599363	3.16874	2.81501	0.00153104	2.77417	2.25694	0.00553423	2.66291	2.11088	0.0077467	0.340231	0.363358	0.148259	0.198192	0.15704	0.217013
21	11063155	na	3.00014	2.56886	0.0026986	2.3264	1.69903	0.0199971	2.64338	2.08574	0.00820838	3.14091	2.7736	0.00168422	2.76752	2.24807	0.00564846	2.52707	1.93924	0.0115017	0.201456	0.36631	0.17097	0.233575	0.161992	0.218505
4	8547536	na	1.46361	0.843756	0.143299	1.91309	1.25386	0.0557359	3.18227	2.83527	0.00146128	2.88612	2.40891	0.00390027	3.14379	2.77788	0.00166772	2.52475	1.93637	0.0115779	0.706686	0.515623	0.074043	0.234232	0.211101	0.133239
1	18346382	FRMPD4	3.11868	2.74074	0.00181662	3.26595	2.96218	0.00109099	1.83485	1.177	0.0665277	2.50755	1.91516	0.0121573	2.68222	2.13588	0.00731344	2.72684	2.1942	0.00639445	0.17753	0.119605	0.386875	0.183976	0.324399	0.238845
3	110278948	XKR6	2.80413	2.29712	0.0050452	2.70108	2.16043	0.0069114	0.969707	0.47861	0.332193	2.88659	2.40956	0.00389438	2.70763	2.169	0.00677649	1.22995	0.660118	0.218717	0.246212	0.248456	0.656557	0.644602	0.211009	0.231623
24	5134601	na	2.11259	1.46047	0.0346362	2.2711	1.63561	0.0231412	3.18849	2.84461	0.00143018	2.66523	2.11387	0.00769364	2.74242	2.21476	0.00609877	3.19412	2.85307	0.00140258	0.492966	0.38511	0.0732297	0.0987114	0.273045	0.224013
1	5929109	na	3.08586	2.69257	0.00202967	2.88384	2.40577	0.00392853	1.75392	1.09994	0.0794435	2.98379	2.54562	0.00284698	2.52292	1.9341	0.0116385	2.35128	1.72794	0.0187092	0.18457	0.202472	0.411863	0.285263	0.190739	0.28269
2	148673527	ADGRB1	2.70197	2.1616	0.00689292	3.1557	2.79558	0.00160111	0.997392	0.496789	0.318574	2.70014	2.1592	0.00693102	3.07619	2.67847	0.00209665	1.33277	0.738478	0.182609	0.27472	0.141728	0.64902	0.610892	0.26286	0.14733
9	36351376	FMNL2	2.54756	1.96465	0.0108479	3.07421	2.6756	0.00211057	2.51038	1.91865	0.01206	2.43073	1.82194	0.0150682	2.85424	2.36512	0.00431401	3.03155	2.61385	0.00243305	0.325222	0.158443	0.201595	0.123231	0.350211	0.1981
10	10493417	NFIA	1.44452	0.828004	0.148592	1.5357	0.904436	0.124613	3.33879	3.07497	0.000841449	2.64646	2.0897	0.00813395	2.79277	2.28184	0.00522589	2.75479	2.23114	0.00587306	0.711813	0.64243	0.0566149	0.177501	0.278351	0.212776
14	18679009	CNTN4	3.16957	2.81627	0.00152663	3.01019	2.58322	0.00261087	2.08118	1.42692	0.0374176	2.61175	2.04537	0.00900808	2.62357	2.06041	0.00870139	2.77644	2.25996	0.00549585	0.166067	0.173731	0.312151	0.172393	0.287873	0.255141
7	50426147	WDR25	2.94604	2.49232	0.00321873	3.04456	2.6326	0.00233021	1.94508	1.28596	0.0517658	2.76179	2.24044	0.00574857	2.63722	2.07785	0.00835893	2.55901	1.97894	0.010497	0.213392	0.165609	0.352245	0.224863	0.244588	0.251437
2	37191123	ZNF385D	3.0489	2.63888	0.0022968	2.52766	1.93997	0.0114824	2.45346	1.84927	0.0141491	2.86998	2.38668	0.00410504	2.43869	1.83149	0.0147405	2.88599	2.40873	0.00390181	0.192126	0.299401	0.21478	0.14889	0.214332	0.309173
15	4347963	na	3.24378	2.92828	0.00117955	2.88578	2.40844	0.00390447	1.43842	0.823001	0.150314	2.89325	2.41875	0.00381283	2.51022	1.91845	0.0120656	2.10423	1.45151	0.0353584	0.150673	0.202028	0.514872	0.366243	0.209711	0.286305
3	67755941	na	2.83424	2.33785	0.00459355	2.56151	1.98206	0.0104218	2.96721	2.52214	0.00300512	2.50423	1.9111	0.0122717	2.14817	1.49893	0.0317006	3.59877	3.49522	0.00031973	0.238127	0.288608	0.10772	0.0545875	0.325536	0.402319
2	138521152	na	2.67576	2.12749	0.00745607	2.31534	1.68625	0.0205944	2.71993	2.18512	0.00652952	3.26059	2.95397	0.00111182	2.97974	2.53986	0.00288493	2.59657	2.02613	0.00941605	0.282268	0.370167	0.153916	0.215051	0.143217	0.168849
2	42081012	MTURN	2.49565	1.90057	0.0125727	2.89997	2.42806	0.00373198	1.85352	1.19513	0.0638076	2.89997	2.42806	0.00373202	3.11971	2.74225	0.00181029	1.95681	1.29783	0.0503701	0.343626	0.198742	0.381072	0.41049	0.208385	0.137523
3	46866893	UST	2.85054	2.36006	0.00436454	2.54496	1.96142	0.010929	2.52278	1.93394	0.011643	3.45033	3.25188	0.00055991	3.02878	2.60987	0.00245544	2.45835	1.85519	0.0139576	0.23363	0.293932	0.198846	0.253675	0.109179	0.157821
21	3088398	na	2.73285	2.20211	0.00627898	2.66218	2.10994	0.00776355	2.30414	1.67336	0.0212148	2.87789	2.39757	0.00400343	2.57207	1.99528	0.0101094	2.73648	2.2069	0.00621011	0.265563	0.258975	0.251903	0.181759	0.212685	0.269303
11	16701856	EPHB3	2.95708	2.50784	0.00310571	3.39018	3.15585	0.00069848	1.68807	1.03907	0.0913971	2.31161	1.68196	0.020799	2.81266	2.30862	0.00491339	2.5813	2.00688	0.00984294	0.211023	0.101008	0.432684	0.219009	0.389221	0.208136
22	1466202	na	1.99218	1.33394	0.0463511	2.50837	1.91618	0.0121289	2.88344	2.40521	0.00393361	2.44722	1.84175	0.0143963	2.88455	2.40675	0.00391968	2.92799	2.46704	0.0034116	0.535224	0.3055	0.122742	0.141847	0.344833	0.190599
22	1779340	na	1.41492	0.803845	0.157092	2.16005	1.51189	0.0307687	3.07663	2.67912	0.00209353	2.7755	2.25871	0.00551173	3.26406	2.95928	0.00109829	2.61618	2.051	0.00889196	0.719555	0.427577	0.0895203	0.209896	0.240548	0.111595
2	100841427	PTPRM	2.81332	2.30952	0.00490326	2.68276	2.13657	0.00730178	1.6506	1.00516	0.0988198	2.97165	2.52841	0.002962	2.70877	2.17048	0.00675329	1.88965	1.23059	0.058805	0.243775	0.253471	0.444566	0.429799	0.193392	0.231341
3	84069700	na	2.79151	2.28015	0.00524632	2.60077	2.03145	0.00930153	2.78906	2.27686	0.0052862	2.23904	1.5994	0.0251536	2.01361	1.35605	0.0440508	3.44457	3.24263	0.000571961	0.249515	0.275651	0.139936	0.0700676	0.414944	0.442428
10	3388710	na	3.25048	2.93851	0.0011521	3.21662	2.88702	0.00129711	2.17312	1.5262	0.0297713	2.05068	1.39471	0.0402984	2.1711	1.52399	0.0299234	3.29141	3.00137	0.000996853	0.149351	0.129703	0.286935	0.0866624	0.479351	0.39523
10	10493399	NFIA	1.44532	0.828657	0.148369	1.54876	0.915641	0.121439	3.32801	3.05814	0.000874696	2.62825	2.06638	0.00858261	2.81845	2.31644	0.00482564	2.76082	2.23915	0.00576565	0.711603	0.637716	0.057615	0.176085	0.283381	0.206765
12	12863542	NTRK3	3.22735	2.90328	0.00124944	3.53416	3.3882	0.000409068	1.60493	0.964536	0.108509	2.43684	1.82927	0.0148161	2.89422	2.4201	0.00380104	2.49389	1.89841	0.0126353	0.153917	0.0829091	0.458847	0.243186	0.348231	0.188263
1	96821440	BBX	3.05191	2.64323	0.00227388	2.62485	2.06204	0.00866881	2.27547	1.64059	0.0228775	3.18518	2.83964	0.00144665	2.76206	2.2408	0.00574387	2.56044	1.98072	0.0104539	0.191526	0.268608	0.259238	0.224485	0.154729	0.21972
19	3041340	PRKCA	2.69037	2.14647	0.00713721	2.72252	2.18852	0.00647863	2.32624	1.69884	0.0200058	2.69487	2.15233	0.00704153	2.63599	2.07627	0.00838929	2.80746	2.30161	0.00499335	0.27809	0.242481	0.246152	0.164956	0.264422	0.251773
2	63040155	na	2.92607	2.46437	0.00343268	2.63559	2.07577	0.00839899	1.95347	1.29444	0.0507641	3.19943	2.86106	0.00137701	2.74919	2.22372	0.00597421	2.16818	1.52079	0.0301447	0.217576	0.265883	0.34974	0.344837	0.152668	0.222546
1	72894892	CWF19L2	3.02571	2.60546	0.00248051	2.83994	2.34562	0.00451216	1.78161	1.12602	0.0748127	2.80285	2.29539	0.00506535	2.58027	2.00558	0.00987234	2.32451	1.69685	0.020098	0.196656	0.212866	0.402811	0.294089	0.232413	0.267098
21	7636873	na	2.79189	2.28066	0.00524006	2.59114	2.01928	0.00956584	2.32903	1.70208	0.0198573	3.31111	3.03186	0.000929263	3.31868	3.04362	0.000904445	2.19835	1.55402	0.0279245	0.249415	0.278869	0.245417	0.334313	0.134709	0.103029
1	68418939	na	2.73327	2.20267	0.00627093	2.16978	1.52254	0.0300235	2.74657	2.22024	0.00602226	2.93979	2.48355	0.00328439	2.61186	2.04551	0.00900508	2.64812	2.09184	0.00809397	0.265438	0.42384	0.148575	0.201348	0.200246	0.25841
21	2077963	na	3.00817	2.58034	0.00262823	2.74334	2.21597	0.00608171	1.54405	0.91159	0.122577	2.88814	2.4117	0.00387523	2.63781	2.07861	0.00834431	1.99701	1.3389	0.0458243	0.19997	0.237333	0.478541	0.398946	0.210707	0.251275
2	17152415	KIAA1217	2.30223	1.67117	0.021322	2.45017	1.84531	0.0142788	2.77479	2.25777	0.00552366	2.74626	2.21983	0.00602797	2.63401	2.07375	0.00843825	2.95371	2.50311	0.00313974	0.419445	0.324193	0.142816	0.13737	0.249134	0.252312
2	42081004	MTURN	2.4764	1.87708	0.0132715	2.90378	2.43334	0.00368689	1.80925	1.15235	0.0704122	2.90768	2.43876	0.00364115	3.10393	2.71904	0.00190967	1.91848	1.25925	0.0550496	0.350625	0.197851	0.394653	0.421459	0.206846	0.141048
21	11788528	na	3.03834	2.62364	0.00237883	2.64239	2.08447	0.00823243	1.81986	1.16253	0.068781	3.02194	2.60005	0.0025116	2.73774	2.20857	0.00618625	2.04289	1.38654	0.0410637	0.194209	0.264142	0.391456	0.385465	0.183135	0.225019
2	148673533	ADGRB1	2.68099	2.13428	0.00734044	3.10984	2.72772	0.00187187	0.98496	0.488593	0.324644	2.69684	2.1549	0.00700004	3.07616	2.67843	0.00209688	1.34701	0.749639	0.177976	0.280781	0.150388	0.65238	0.606086	0.263839	0.147337
7	20236513	LRRC4C	3.14334	2.77721	0.0016703	3.69227	3.65314	0.000222258	1.5597	0.92507	0.118831	1.87804	1.21913	0.0603762	2.44313	1.83682	0.0145606	2.93462	2.47632	0.00333952	0.172053	0.0649346	0.47355	0.140704	0.532689	0.307752
2	58172515	na	2.61011	2.04329	0.00905137	2.5567	1.97605	0.0105669	3.09388	2.7043	0.0019756	2.69841	2.15694	0.00696725	2.67721	2.12937	0.00742384	3.41865	3.20113	0.000629318	0.30287	0.290163	0.0868123	0.0725281	0.263376	0.240275
10	1990723	RGS8	2.52686	1.93897	0.0115087	2.44021	1.83332	0.0146786	2.6237	2.06057	0.00869814	2.92635	2.46476	0.00342961	2.75042	2.22535	0.0059518	2.76616	2.24626	0.00567204	0.332679	0.327306	0.17567	0.174826	0.203046	0.222277
21	3792153	na	2.27718	1.64253	0.0227758	2.34401	1.71948	0.0190775	2.76551	2.2454	0.00568333	2.87716	2.39656	0.0040127	2.99447	2.56079	0.00274923	2.60571	2.0377	0.00916843	0.429052	0.360074	0.14472	0.212657	0.212825	0.165446
16	7060598	SNX29	2.54523	1.96175	0.0109207	2.89847	2.42598	0.00374993	1.96664	1.30782	0.0492243	2.82525	2.32566	0.0047243	3.04599	2.63468	0.00231913	2.12304	1.47172	0.0337503	0.326071	0.199093	0.345765	0.360085	0.225967	0.154053
9	4397083	UNC80	2.80801	2.30234	0.00498489	3.4336	3.22503	0.000595623	0.722477	0.327901	0.470001	2.56112	1.98157	0.0104335	3.09923	2.71214	0.00194025	1.427	0.813665	0.15358	0.245188	0.0957861	0.714349	0.578254	0.305487	0.142119
16	5965878	NUBP1	2.82127	2.32026	0.00478339	2.74651	2.22016	0.00602332	1.15421	0.604821	0.248416	2.62657	2.06424	0.00862509	2.74207	2.2143	0.00610526	1.49066	0.866302	0.13605	0.241645	0.236575	0.60762	0.556407	0.283839	0.224088
3	64589163	SLC35F1	2.99292	2.55858	0.00276322	3.02685	2.6071	0.00247117	1.78411	1.12839	0.0744063	2.60211	2.03314	0.00926524	2.7659	2.24591	0.00567657	2.31859	1.69	0.0204172	0.203064	0.169822	0.402084	0.296018	0.290527	0.218866
1	67208164	na	2.3833	1.76552	0.0171584	1.46739	0.846889	0.142269	3.2444	2.92923	0.00117697	3.38452	3.14689	0.000713027	2.66412	2.11244	0.00771891	2.7021	2.16176	0.00689027	0.387083	0.665871	0.066123	0.189581	0.121575	0.243976
7	59772471	PYGL	2.33483	1.7088	0.0195524	3.05392	2.64614	0.00225871	2.52038	1.93097	0.0117227	2.75434	2.23055	0.00588102	3.45335	3.25674	0.000553677	2.61067	2.04401	0.00903637	0.406761	0.16336	0.19938	0.21135	0.24676	0.0864767
13	15878883	na	1.4571	0.838364	0.14509	1.48883	0.864767	0.136532	3.23254	2.91117	0.00122695	3.09546	2.70662	0.00196507	2.95863	2.51003	0.00309007	2.40629	1.79276	0.0161154	0.708455	0.658704	0.0675249	0.268493	0.17013	0.173654
10	10493383	NFIA	1.40947	0.799432	0.158697	1.54409	0.911626	0.122567	3.37478	3.1315	0.000738754	2.6345	2.07438	0.00842606	2.81153	2.30709	0.00493067	2.72923	2.19734	0.00634831	0.721032	0.639411	0.0535318	0.183428	0.281667	0.208403
1	51118254	na	3.66022	3.5986	0.000252	2.94737	2.49418	0.0032049	1.03173	0.519707	0.302199	2.94003	2.48389	0.00328182	2.42145	1.81082	0.0154588	1.82371	1.16624	0.068196	0.0891702	0.187914	0.640105	0.448473	0.200195	0.31464
23	1546993	DPYSL2	2.5557	1.9748	0.0105974	2.32229	1.69427	0.0202175	2.80494	2.29821	0.00503257	3.50242	3.33625	0.00046105	3.36552	3.11691	0.000763986	2.39768	1.78254	0.0164991	0.322248	0.36775	0.136911	0.270873	0.100983	0.0969174
5	7388768	na	1.45037	0.832814	0.146956	2.30039	1.66906	0.0214261	3.36654	3.11852	0.000761176	2.30597	1.67546	0.0211125	3.05345	2.64546	0.00226227	3.10256	2.71703	0.00191855	0.71026	0.375304	0.0541519	0.111328	0.391035	0.152406
2	1847984	na	2.45947	1.85654	0.0139142	3.08316	2.68863	0.00204817	2.36464	1.74358	0.0180475	2.08782	1.43399	0.0368137	2.91673	2.45133	0.00353725	2.89811	2.42548	0.00375421	0.356673	0.156289	0.236044	0.146894	0.467864	0.182908
13	3529827	na	3.28347	2.98912	0.00102536	2.62468	2.06183	0.0086731	1.92326	1.26402	0.0544475	2.74634	2.21994	0.00602641	2.04706	1.39091	0.0406523	2.73229	2.20137	0.00628965	0.143576	0.26865	0.358792	0.182725	0.249109	0.432445
12	17873076	na	2.85789	2.37011	0.00426474	2.63707	2.07766	0.00836261	1.9618	1.30289	0.0497862	3.1138	2.73355	0.00184692	2.71875	2.18356	0.00655294	2.23008	1.58935	0.0257425	0.231578	0.265507	0.347233	0.324157	0.166913	0.229031
7	8679295	na	1.70391	1.05356	0.0883973	1.86689	1.20819	0.0619167	2.97158	2.5283	0.00296275	2.87917	2.39933	0.00398722	3.04659	2.63553	0.00231455	2.47552	1.87601	0.0133043	0.63012	0.529233	0.106981	0.248643	0.21244	0.153922
3	76761943	na	1.82081	1.16345	0.0686356	2.15136	1.50241	0.0314481	3.00578	2.57692	0.00264899	2.63064	2.06944	0.00852241	3.00077	2.56977	0.00269299	2.72403	2.1905	0.00644906	0.592811	0.430884	0.101153	0.184618	0.282727	0.163978
14	19554814	GRM7	2.75465	2.23096	0.00587546	2.93516	2.47707	0.00333375	1.24746	0.673196	0.212229	2.5974	2.02718	0.00939336	2.92158	2.4581	0.00348258	1.68224	1.03375	0.0925227	0.259055	0.190556	0.57952	0.491882	0.292184	0.181857
14	19557965	GRM7	3.11663	2.73772	0.00182929	3.34578	3.08591	0.00082052	1.82612	1.16856	0.0678324	2.23836	1.59865	0.0251973	2.66879	2.11847	0.00761249	2.68019	2.13324	0.00735807	0.177978	0.105984	0.389552	0.194439	0.415177	0.242662
8	30569958	ADAM12	2.67597	2.12776	0.00745141	2.67415	2.12541	0.00749194	2.67435	2.12566	0.00748748	2.0114	1.35376	0.0442829	2.40733	1.79399	0.0160696	3.22225	2.89556	0.00127187	0.282209	0.255791	0.163685	0.0949027	0.490805	0.319086
9	15418771	na	2.49062	1.89443	0.0127519	3.17396	2.82283	0.00150373	2.07209	1.41729	0.0382574	2.85676	2.36856	0.00427995	3.57864	3.46169	0.000345387	2.1975	1.55308	0.0279849	0.345457	0.138188	0.314575	0.334611	0.217829	0.0725927
4	60706939	NAT8L	2.73385	2.20343	0.00625991	2.57016	1.99288	0.0101652	3.1347	2.76439	0.00172031	2.55821	1.97793	0.0105213	2.61351	2.0476	0.0089618	3.41836	3.20066	0.000629996	0.265267	0.285792	0.0807988	0.0725554	0.306539	0.257948
18	4852677	na	2.13143	1.48078	0.0330538	2.36307	1.74175	0.018124	3.15412	2.79322	0.00160983	2.74171	2.21382	0.006112	2.60298	2.03425	0.00924175	3.23487	2.91472	0.00121698	0.485958	0.353655	0.0779355	0.0934097	0.250478	0.260883
2	88150037	na	2.301	1.66975	0.0213918	2.22997	1.58923	0.0257496	2.7941	2.28362	0.00520447	2.66047	2.10773	0.00780324	2.88197	2.40319	0.00395191	2.6834	2.13741	0.00728773	0.419917	0.399888	0.138979	0.193733	0.274402	0.19122
29	3565517	na	2.30401	1.67321	0.021222	2.18443	1.53864	0.028931	2.7619	2.24058	0.00574669	2.63067	2.06948	0.00852161	2.71295	2.17595	0.00666878	2.72268	2.18872	0.00647557	0.418765	0.418142	0.145459	0.184928	0.282718	0.230304
14	6830518	CACNA1D	3.32596	3.05496	0.000881137	3.50801	3.34537	0.000451469	1.73617	1.08337	0.082534	2.4653	1.86361	0.0136897	2.64165	2.08353	0.00825032	2.70171	2.16126	0.00689829	0.135771	0.0862979	0.417582	0.189668	0.338809	0.250222
2	42081010	MTURN	2.44927	1.84422	0.0143147	2.89369	2.41937	0.00380744	1.80265	1.14604	0.0714425	2.91073	2.44299	0.00360589	3.11965	2.74216	0.00181066	1.97738	1.31877	0.047999	0.360263	0.200203	0.396622	0.404474	0.206234	0.137534
1	5929098	na	3.04261	2.6298	0.00234533	2.82041	2.3191	0.00479624	1.73678	1.08394	0.082426	2.98891	2.55288	0.00279977	2.52188	1.93282	0.011673	2.28375	1.65002	0.0223861	0.193371	0.218024	0.417387	0.307176	0.189744	0.28297
3	84069710	na	2.82937	2.33125	0.00466392	2.61023	2.04344	0.00904807	2.73188	2.20084	0.00629733	2.24147	1.60214	0.0249953	2.02205	1.36481	0.043171	3.42271	3.2076	0.000620013	0.239452	0.272463	0.151531	0.0721489	0.414098	0.439952
2	137219136	EXT1	2.27107	1.63559	0.0231427	2.66636	2.11533	0.00766773	2.75856	2.23615	0.00580559	2.22501	1.58368	0.0260807	2.67538	2.12701	0.00746436	3.14307	2.7768	0.00167187	0.431359	0.257869	0.146139	0.105553	0.41997	0.240794
15	2083594	NEURL1B	2.93227	2.47302	0.00336499	2.5626	1.98342	0.0103891	2.26992	1.63428	0.0232125	2.89782	2.42508	0.00375766	2.77834	2.26251	0.00546378	2.48959	1.89316	0.012789	0.216293	0.288254	0.260714	0.244468	0.20881	0.216073
3	84069709	na	2.85488	2.36599	0.00430536	2.5916	2.01986	0.00955303	2.74904	2.22352	0.00597699	2.23373	1.59344	0.0255012	2.00793	1.35017	0.0446507	3.44513	3.24353	0.000570787	0.23242	0.278715	0.148074	0.070014	0.416779	0.444076
14	15800117	FRMD4B	2.69842	2.15695	0.00696705	2.95423	2.50384	0.00313446	0.818118	0.383745	0.41329	2.64212	2.08413	0.00823889	2.98708	2.55029	0.00281652	1.23572	0.664415	0.216563	0.275759	0.18641	0.694054	0.642732	0.27956	0.167157
11	14630488	na	2.83544	2.33949	0.00457629	2.49142	1.8954	0.0127234	2.50441	1.91131	0.0122657	3.17113	2.81859	0.00151847	2.92254	2.45943	0.00347192	2.35322	1.73022	0.0186115	0.237798	0.310921	0.202908	0.284614	0.156708	0.18165
2	54142699	na	2.60767	2.04019	0.00911609	3.16612	2.8111	0.0015449	1.27564	0.69447	0.202083	2.73196	2.20094	0.00629588	3.14343	2.77733	0.00166981	1.63119	0.987791	0.102851	0.303745	0.139717	0.570453	0.5095	0.25334	0.133305
3	43823241	na	3.28909	2.99778	0.00100512	2.77953	2.2641	0.00544377	1.74697	1.09343	0.0806433	2.82577	2.32636	0.00471671	2.30253	1.67151	0.0213053	2.55929	1.97928	0.0104887	0.142567	0.228486	0.414116	0.224791	0.225836	0.352678
8	1089360	CDH23	2.42778	1.8184	0.0151916	2.91059	2.4428	0.00360742	2.16593	1.51832	0.0303162	3.01571	2.59112	0.00256379	3.44672	3.24608	0.000567436	2.18479	1.53904	0.028904	0.368246	0.196251	0.288863	0.339067	0.184405	0.0873023
12	18224687	MEGF11	2.94487	2.49068	0.00323088	3.01736	2.59348	0.0025499	1.04747	0.530348	0.294885	2.83987	2.34551	0.00451325	2.49798	1.90343	0.0124902	1.86591	1.20723	0.0620542	0.21364	0.172056	0.636209	0.436713	0.222228	0.289825
3	70454400	LIN28B	2.60056	2.03118	0.0093073	3.15276	2.79119	0.00161737	0.957349	0.470581	0.338391	2.73624	2.20659	0.0062145	3.43074	3.22045	0.000601935	1.07192	0.547053	0.283757	0.306286	0.142294	0.659885	0.691814	0.252086	0.0892754
3	70454398	LIN28B	2.58955	2.01727	0.00961006	3.15566	2.79551	0.00160138	0.951731	0.466948	0.341234	2.74591	2.21937	0.00603441	3.43288	3.22388	0.000597202	1.07838	0.551503	0.280865	0.310184	0.141738	0.661381	0.69002	0.249238	0.0890132
15	10547577	na	2.3106	1.68079	0.0208549	1.80245	1.14585	0.0714749	3.04227	2.6293	0.00234803	2.9358	2.47797	0.00332685	2.65696	2.10321	0.00788478	2.67796	2.13034	0.00740725	0.416233	0.548612	0.0950795	0.194928	0.201082	0.245982
23	2908687	na	2.57421	1.99797	0.0100469	1.91752	1.25829	0.0551713	2.75975	2.23773	0.00578449	3.71978	3.70028	0.000199398	3.03141	2.61365	0.00243417	2.41732	1.80589	0.0156354	0.315554	0.514267	0.145896	0.265415	0.0684769	0.157249
18	1349949	DENND1A	2.47948	1.88083	0.0131573	2.17902	1.53269	0.02933	3.38251	3.14372	0.000718262	2.85308	2.36354	0.00432974	2.35682	1.73443	0.018432	3.56247	3.43489	0.00036738	0.349511	0.420254	0.0529446	0.0581222	0.218792	0.334922
10	12943417	LRP8	2.61414	2.0484	0.00894536	2.71703	2.18131	0.006587	1.51473	0.886591	0.12984	2.75046	2.22539	0.00595125	2.73568	2.20585	0.00622521	1.79467	1.13842	0.072707	0.301421	0.244008	0.48784	0.457025	0.247887	0.22546
6	54146565	na	1.92799	1.26876	0.0538562	2.24617	1.60743	0.024693	3.03342	2.61654	0.002418	2.46095	1.85833	0.013857	2.91422	2.44784	0.00356584	2.87013	2.38689	0.00410304	0.557347	0.393209	0.0965186	0.151456	0.340271	0.18345
1	27271279	na	2.67339	2.12443	0.00750883	1.97491	1.31625	0.0482782	2.65737	2.10373	0.00787532	2.68446	2.13878	0.00726468	2.11834	1.46666	0.0341464	2.90146	2.43012	0.00371434	0.282937	0.49589	0.167677	0.146338	0.267483	0.411214
1	31777141	GABRA5	2.94105	2.48531	0.00327105	2.81037	2.30553	0.00494845	0.896853	0.432036	0.369797	2.72758	2.19517	0.00638017	2.60208	2.03311	0.00926594	1.34211	0.745791	0.17956	0.21445	0.220637	0.675468	0.607748	0.254618	0.261132
18	10287387	na	2.65427	2.09974	0.00794812	3.12208	2.74574	0.00179581	2.0891	1.43535	0.0366986	1.92496	1.26572	0.0542349	2.67493	2.12642	0.00747438	2.87038	2.38724	0.00409976	0.28827	0.148079	0.310018	0.151416	0.517759	0.240922
3	39324698	RPS6KA2	3.00493	2.5757	0.00265646	2.58865	2.01613	0.0096354	2.14909	1.49994	0.0316271	3.34369	3.08264	0.000826722	2.73937	2.21073	0.00615563	2.33987	1.71466	0.0192904	0.200573	0.279698	0.293529	0.289045	0.128937	0.224669
8	23266111	na	2.84276	2.34945	0.00447251	3.01236	2.58632	0.00259224	2.48525	1.88787	0.012946	2.10302	1.45021	0.035464	2.26047	1.62356	0.0237924	3.36735	3.11979	0.000758951	0.235786	0.173224	0.207297	0.0772446	0.462982	0.366215
14	19554802	GRM7	2.72298	2.18913	0.00646955	2.91666	2.45124	0.00353799	1.22459	0.656142	0.220728	2.60461	2.03631	0.00919791	2.90395	2.43358	0.00368489	1.67801	1.02991	0.093345	0.2685	0.194853	0.58667	0.493104	0.289842	0.185889
3	13374864	NRXN1	2.68482	2.13925	0.00725691	2.84355	2.35053	0.00446137	2.39996	1.78524	0.0163967	2.37809	1.75939	0.0174025	2.64103	2.08274	0.00826533	3.00596	2.57717	0.00264744	0.279687	0.211902	0.227517	0.127944	0.368029	0.250391
8	32286845	na	2.96648	2.5211	0.00301234	2.50737	1.91494	0.0121635	1.40456	0.795464	0.160153	3.11242	2.73151	0.00185562	2.81452	2.31113	0.00488504	1.38958	0.783419	0.164657	0.208974	0.305821	0.526567	0.591254	0.167159	0.207697
20	2217340	STX1A	3.06367	2.66027	0.0021864	2.69349	2.15053	0.00707078	0.448728	0.184669	0.653628	2.97536	2.53366	0.00292642	2.62768	2.06565	0.008597	0.139889	0.0512217	0.888747	0.189155	0.250546	0.773494	0.862746	0.192575	0.254032
3	110661824	MSRA	3.01139	2.58493	0.00260056	2.66137	2.1089	0.00778223	1.49812	0.872563	0.134103	2.76861	2.24952	0.00562961	2.65888	2.10568	0.00784007	1.79501	1.13876	0.0726514	0.19937	0.259189	0.493447	0.456909	0.242585	0.245446
6	38661749	TMTC2	1.57682	0.93992	0.114837	1.89498	1.23586	0.058095	3.07686	2.67945	0.00209195	2.63218	2.07141	0.00848389	3.13107	2.75902	0.00174172	2.68534	2.13992	0.00724567	0.672965	0.521074	0.0894839	0.193307	0.282305	0.135516
21	12685777	na	2.76354	2.24277	0.00571776	3.24687	2.933	0.00116682	2.04536	1.38913	0.0408197	2.28783	1.65468	0.0221474	2.99256	2.55807	0.00276648	2.55353	1.97209	0.0106637	0.256636	0.123539	0.321895	0.226311	0.397524	0.165889
2	88150036	na	2.30964	1.67968	0.0209082	2.18193	1.53589	0.0291146	2.84147	2.3477	0.00449058	2.65883	2.10561	0.00784132	2.88251	2.40393	0.0039452	2.65808	2.10465	0.00785868	0.416605	0.419118	0.130359	0.199229	0.274868	0.191091
17	4851204	na	1.80035	1.14384	0.0718056	2.63352	2.07311	0.00845058	3.17045	2.81757	0.00152206	2.00963	1.35193	0.0444701	2.68325	2.13721	0.00729097	3.42973	3.21883	0.000604192	0.599545	0.266413	0.0756543	0.0714871	0.491305	0.23855
3	39324685	RPS6KA2	2.93583	2.478	0.00332658	2.56775	1.98987	0.010236	2.1542	1.5055	0.0312249	3.34111	3.0786	0.000834444	2.74888	2.22331	0.00597991	2.32767	1.70051	0.0199294	0.215548	0.286577	0.292104	0.293056	0.129392	0.222614
3	52684911	TULP4	3.20919	2.87579	0.00133111	3.08241	2.68754	0.00205332	1.82665	1.16907	0.0677525	2.62503	2.06227	0.00866416	2.69136	2.14775	0.00711617	2.40592	1.79232	0.0161316	0.157428	0.156464	0.38939	0.268595	0.284258	0.236229
9	37165581	ACVR1C	3.85601	3.93835	0.000115254	3.7763	3.79812	0.000159177	0.7865	0.364944	0.431575	2.52986	1.94268	0.0114108	2.78241	2.26795	0.00539568	1.94414	1.28502	0.0518782	0.0679832	0.0581465	0.701041	0.414177	0.316637	0.215149
2	124614649	na	2.81938	2.31771	0.00481164	2.85339	2.36396	0.00432549	2.40786	1.79463	0.0160462	2.49288	1.89718	0.0126712	2.44702	1.84151	0.0144043	3.13176	2.76005	0.00173762	0.242153	0.209532	0.225588	0.107189	0.329405	0.306498
14	16228247	na	1.7216	1.06986	0.0851417	2.37877	1.76018	0.0173707	3.20339	2.86703	0.00135822	2.55221	1.97045	0.0107041	3.36649	3.11844	0.000761307	2.75979	2.23778	0.00578394	0.624477	0.348277	0.0712807	0.176328	0.308696	0.0968091
17	2706499	IFT81	2.75958	2.2375	0.00578762	2.52558	1.93739	0.0115507	2.55202	1.97021	0.0107101	3.86738	3.95856	0.000110011	3.22782	2.90401	0.00124735	2.43671	1.8291	0.0148217	0.257624	0.300053	0.192315	0.259921	0.0530364	0.117678
1	23992017	COL4A2	2.57217	1.9954	0.0101064	2.73247	2.20162	0.00628612	2.57804	2.00278	0.00993623	2.36625	1.74547	0.0179694	2.73521	2.20523	0.00623401	2.8713	2.3885	0.00408792	0.316267	0.239911	0.186369	0.151269	0.371912	0.22556
11	23799640	na	3.17023	2.81725	0.00152319	3.11451	2.73459	0.00184252	1.27137	0.691228	0.203597	2.72275	2.18882	0.00647411	2.58675	2.01375	0.00968846	2.07773	1.42326	0.0377345	0.165915	0.149476	0.571845	0.374711	0.25606	0.26534
2	44861151	TGM4	2.49538	1.90025	0.0125821	2.43453	1.82649	0.014911	2.88729	2.41052	0.00388582	2.70273	2.16259	0.00687718	2.60642	2.03861	0.00914941	3.15352	2.79232	0.00161315	0.343717	0.329219	0.122036	0.104153	0.262088	0.259928
17	9510597	na	3.42519	3.21157	0.00061437	2.59036	2.01829	0.00958767	1.42243	0.809941	0.154903	3.58131	3.46613	0.000341879	2.71785	2.18239	0.00657071	1.58079	0.943379	0.113926	0.117888	0.27913	0.520444	0.526837	0.0887534	0.229218
2	1833439	na	1.75846	1.10419	0.0786695	2.47622	1.87686	0.0132781	2.94116	2.48548	0.00326981	2.13468	1.4843	0.0327869	2.83018	2.33235	0.00465212	3.04132	2.62793	0.0023554	0.612692	0.315881	0.112102	0.121538	0.452465	0.20396
4	25296603	na	1.59281	0.953885	0.111203	2.05685	1.4012	0.0397009	3.15883	2.80024	0.00158402	2.44843	1.84321	0.0143481	2.85631	2.36795	0.00428601	2.87737	2.39685	0.00401003	0.667723	0.46703	0.0772771	0.150291	0.344434	0.19759
2	95930360	CCDC102B	2.62896	2.06729	0.00856457	2.87427	2.39259	0.00404958	2.13972	1.48976	0.0323772	2.35807	1.73589	0.0183701	2.67483	2.12629	0.00747664	2.69598	2.15377	0.00701826	0.296045	0.20469	0.296129	0.19095	0.374558	0.240951
6	71120507	CREBL2	3.08457	2.6907	0.00203845	2.97173	2.52852	0.0029613	1.82699	1.1694	0.067701	2.57397	1.99766	0.010054	2.72972	2.198	0.00633874	2.38955	1.77291	0.0168691	0.184839	0.182526	0.389285	0.273104	0.300818	0.226726
5	8166742	KLHL13	2.39314	1.77716	0.0167049	3.10757	2.72439	0.00188631	2.52937	1.94208	0.0114267	2.72235	2.1883	0.00648187	3.49885	3.33043	0.000467276	2.57844	2.00328	0.00992483	0.382975	0.150835	0.197385	0.219745	0.25618	0.0816865
3	5666343	na	3.00611	2.57738	0.00264615	3.09776	2.70998	0.00194991	0.498722	0.209029	0.617975	2.68833	2.14382	0.00718099	2.61241	2.04622	0.00899052	1.15545	0.605714	0.247905	0.200354	0.15288	0.763516	0.667594	0.266349	0.258255
7	8249556	na	3.09625	2.70777	0.00195987	2.67015	2.12023	0.00758176	1.40844	0.798602	0.159	2.86515	2.38005	0.00416817	2.63027	2.06896	0.00853175	1.7174	1.06598	0.0859055	0.182374	0.25686	0.525244	0.481474	0.215615	0.25333
4	65510703	na	2.64748	2.09101	0.00810937	2.70539	2.16607	0.00682233	1.6011	0.961165	0.109354	2.69404	2.15124	0.00705921	2.6527	2.09771	0.00798519	1.86659	1.20789	0.0619595	0.290128	0.247261	0.460096	0.436519	0.264669	0.247171
8	2965207	na	3.25425	2.94427	0.00113691	3.19554	2.85521	0.00139569	1.66023	1.01382	0.0968673	2.6041	2.03567	0.00921147	2.25343	1.61561	0.0242318	2.69605	2.15387	0.00701662	0.148704	0.13393	0.441556	0.190932	0.289981	0.368546
2	1246929	CHPF2	2.83619	2.34051	0.00456547	2.64338	2.08575	0.00820818	1.46722	0.846748	0.142315	2.65666	2.10282	0.00789194	2.73086	2.19949	0.00631692	1.66839	1.02119	0.0952383	0.237591	0.263884	0.50462	0.496283	0.275483	0.226486
17	507222	RIMBP2	2.8773	2.39675	0.00401099	2.82584	2.32645	0.00471571	2.19815	1.5538	0.0279386	2.49668	1.90184	0.0125361	2.72077	2.18622	0.00651296	2.57926	2.00431	0.00990115	0.227241	0.216601	0.280108	0.219533	0.328114	0.228609
3	27590150	na	2.26606	1.6299	0.0234478	1.89781	1.23866	0.0577215	3.26945	2.96756	0.00107756	2.64581	2.08887	0.00814953	2.65409	2.09951	0.00795228	3.00033	2.56914	0.00269687	0.433241	0.520233	0.0633212	0.128979	0.278532	0.246783
3	70454399	LIN28B	2.55074	1.96862	0.0107493	3.12651	2.75228	0.00176895	0.95525	0.469223	0.339451	2.74819	2.22239	0.00599253	3.42023	3.20365	0.000625676	1.09626	0.563891	0.272966	0.324062	0.147255	0.660445	0.684978	0.24856	0.0905527
4	26112221	FBXW7	2.26351	1.627	0.0236046	2.81767	2.31539	0.00483738	2.54836	1.96564	0.0108232	2.36793	1.74745	0.0178877	2.95491	2.50478	0.00312765	2.75045	2.22539	0.00595132	0.434196	0.21874	0.193141	0.178514	0.371362	0.174494
1	100989057	JAM2	2.92125	2.45764	0.00348629	3.15093	2.78847	0.00162752	1.47966	0.857097	0.138964	2.54753	1.96462	0.0108487	2.74946	2.22408	0.00596927	2.13607	1.4858	0.0326735	0.218568	0.142644	0.500108	0.35575	0.310371	0.222487
1	58697747	VWA8	1.19586	0.634978	0.231751	1.41013	0.799964	0.158503	3.29719	3.01029	0.000976585	2.83427	2.33789	0.00459309	2.86622	2.38152	0.00415409	2.45899	1.85597	0.0139327	0.779851	0.68401	0.0605867	0.253489	0.223668	0.195131
12	148016	SLC28A2	2.24666	1.60797	0.0246619	2.55471	1.97356	0.0106277	2.67777	2.1301	0.00741139	2.68578	2.14049	0.00723615	3.15621	2.79633	0.00159834	2.61503	2.04954	0.008922	0.440613	0.290807	0.162876	0.2102	0.267099	0.130989
32	38503159	na	2.43529	1.8274	0.01488	2.26891	1.63314	0.0232737	2.7059	2.16673	0.0068119	2.86368	2.37805	0.00418745	2.58517	2.01175	0.00973318	2.74826	2.22249	0.00599119	0.365114	0.385827	0.156688	0.179024	0.216002	0.265771
15	8497352	na	2.9131	2.44628	0.00357863	2.63922	2.08042	0.00830961	2.12414	1.4729	0.0336587	2.98605	2.54882	0.00282607	2.65151	2.09619	0.00801336	2.47855	1.87969	0.0131919	0.220226	0.264955	0.3004	0.247748	0.190301	0.247501
14	16228238	na	1.70058	1.0505	0.0890217	2.36077	1.73905	0.0182369	3.16789	2.81375	0.0015355	2.53992	1.95516	0.0110876	3.35942	3.10731	0.000781066	2.74982	2.22455	0.00596283	0.631166	0.354436	0.0760114	0.178662	0.313081	0.097596
2	113903357	na	2.65689	2.10311	0.00788662	2.84322	2.35007	0.00446607	2.1106	1.45833	0.0348069	2.63111	2.07004	0.00851069	2.73098	2.19965	0.00631466	2.60475	2.03649	0.00919421	0.287547	0.211992	0.304142	0.21291	0.282599	0.226461
17	507220	RIMBP2	2.9058	2.43615	0.00366311	2.83341	2.33673	0.00460544	2.17862	1.53224	0.02936	2.47647	1.87716	0.0132691	2.70735	2.16862	0.00678236	2.58022	2.00552	0.00987371	0.22169	0.214602	0.285449	0.219286	0.33503	0.231694
14	16875308	na	2.44348	1.83724	0.0145464	3.61489	3.52219	0.000300475	2.1376	1.48746	0.0325489	2.16882	1.52149	0.0300962	3.23738	2.91853	0.00120633	2.84314	2.34997	0.00446716	0.362282	0.0722902	0.296714	0.156714	0.440611	0.115871
1	60649787	na	2.40121	1.78673	0.0163408	2.28436	1.65072	0.0223502	2.59312	2.02178	0.00951089	2.8772	2.39662	0.00401221	2.77869	2.26298	0.00545777	2.69317	2.15012	0.00707755	0.379579	0.380712	0.18287	0.191573	0.212818	0.215992
1	100989004	JAM2	2.86961	2.38618	0.00410976	3.16098	2.80344	0.00157238	1.47307	0.851605	0.140733	2.543	1.95898	0.0109907	2.74247	2.21482	0.00609795	2.16764	1.52019	0.0301862	0.228839	0.140711	0.502506	0.345025	0.31199	0.224003
10	16446325	NSUN4	2.67451	2.12588	0.00748375	2.767	2.24737	0.00565756	2.11682	1.46502	0.0342755	2.5886	2.01608	0.00963662	2.69793	2.15632	0.00697713	2.60781	2.04036	0.00911247	0.28262	0.231596	0.302418	0.212106	0.295442	0.23434
9	27441769	DPP10	2.57874	2.00366	0.00991601	2.70095	2.16026	0.00691412	2.23553	1.59546	0.0253826	3.29572	3.00803	0.000981684	3.66799	3.61178	0.000244465	1.87822	1.21931	0.0603517	0.313973	0.248492	0.269681	0.433156	0.137363	0.0627829
2	114281185	na	2.31551	1.68645	0.020585	2.21599	1.57361	0.0266923	2.63659	2.07705	0.00837429	2.8816	2.40268	0.00395658	2.73329	2.2027	0.00627053	2.64131	2.08309	0.00825859	0.414334	0.405574	0.172595	0.203184	0.211973	0.22597
1	7242546	NYX	3.5137	3.35466	0.000441912	3.78939	3.82098	0.000151016	1.03926	0.52479	0.298683	2.4445	1.83847	0.0145053	2.83257	2.33559	0.00461752	2.17177	1.52472	0.0298728	0.106843	0.0573063	0.63825	0.343597	0.345727	0.203384
9	36709131	na	2.05583	1.40013	0.0397991	1.83376	1.17594	0.0666895	3.15023	2.78744	0.00163141	2.71435	2.17779	0.00664066	2.56129	1.98178	0.0104284	2.86151	2.37507	0.0042163	0.513012	0.539186	0.0785056	0.15315	0.258605	0.272164
25	6419637	ARHGAP32	2.27797	1.64343	0.0227284	2.29459	1.66241	0.0217565	2.6837	2.13779	0.00728129	2.66359	2.11175	0.00773124	2.77465	2.25758	0.00552606	2.61181	2.04545	0.00900639	0.42875	0.377272	0.161474	0.21105	0.273514	0.216905
2	237580	na	2.7706	2.25217	0.00559539	2.62785	2.06588	0.00859255	2.17514	1.52842	0.0296196	2.64639	2.08961	0.00813553	2.44458	1.83857	0.014502	2.66407	2.11237	0.0077202	0.254866	0.26785	0.28639	0.197943	0.27837	0.307284
2	96778714	na	2.80118	2.29314	0.00509165	3.37458	3.13119	0.000739283	1.49245	0.867799	0.135582	2.47112	1.87066	0.0134692	2.85412	2.36495	0.00431569	2.21678	1.57449	0.0266384	0.24699	0.102799	0.495415	0.328275	0.336847	0.198131
11	18081035	CCDC39	2.05739	1.40177	0.0396484	2.09579	1.44248	0.0361011	2.8239	2.32382	0.00474434	2.89553	2.42191	0.00378525	2.9746	2.53259	0.00293368	2.44836	1.84312	0.014351	0.512481	0.45226	0.133491	0.256574	0.209263	0.170027
16	8915649	LOC107211291	3.02418	2.60326	0.00249312	2.43487	1.8269	0.0148971	2.30716	1.67683	0.0210459	3.73421	3.72514	0.000188306	2.83692	2.3415	0.00455512	2.27406	1.63898	0.0229623	0.19695	0.329105	0.251124	0.310221	0.0669537	0.202334
13	7381692	CALB2	2.72859	2.1965	0.00636065	2.30187	1.67076	0.0213423	2.63552	2.07568	0.00840073	3.06954	2.6688	0.00214388	2.63616	2.0765	0.00838495	2.62167	2.05799	0.00875006	0.266816	0.374798	0.172851	0.20844	0.174515	0.251725
4	1286293	na	1.86525	1.20658	0.062147	2.0664	1.41128	0.0387903	3.29909	3.01323	0.000969985	2.50113	1.90729	0.0123797	2.76798	2.24869	0.00564044	3.18076	2.83302	0.00146887	0.577583	0.463466	0.0604043	0.100527	0.326598	0.218402
16	5503696	na	2.10283	1.45001	0.0354808	1.81256	1.15552	0.0699002	2.87861	2.39855	0.00399437	2.88691	2.40999	0.00389051	2.79501	2.28485	0.00518976	2.47376	1.87387	0.01337	0.496526	0.545487	0.123627	0.249162	0.210948	0.212258
2	104363348	na	2.54551	1.9621	0.0109119	2.50195	1.90829	0.0123512	3.33978	3.07652	0.000838454	2.72206	2.18792	0.00648757	2.48894	1.89237	0.0128125	3.61869	3.52856	0.000296098	0.325969	0.307541	0.0565227	0.0526184	0.256269	0.292711
5	1805210	DIAPH2	2.22838	1.58746	0.0258549	1.95262	1.29358	0.0508647	2.88348	2.40526	0.00393313	2.76455	2.24412	0.00570009	2.6033	2.03465	0.00923322	2.66274	2.11066	0.00775063	0.447732	0.503208	0.122735	0.198228	0.243778	0.260796
2	69440741	na	2.46917	1.8683	0.0135426	2.37028	1.75021	0.0177744	2.64639	2.08962	0.0081355	2.73169	2.20058	0.00630112	2.61516	2.04971	0.00891851	2.86186	2.37555	0.00421167	0.353221	0.351195	0.170245	0.153081	0.25342	0.257484
16	5503697	na	2.09861	1.4455	0.035851	1.79535	1.13907	0.0725982	2.93395	2.47537	0.0033468	2.88546	2.408	0.00390843	2.8126	2.30854	0.00491426	2.44877	1.84361	0.0143347	0.498049	0.55078	0.113404	0.256456	0.211229	0.20815
15	517233	na	3.25463	2.94485	0.0011354	3.48336	3.30525	0.000495167	1.15899	0.608254	0.24646	2.37896	1.76041	0.0173616	2.88207	2.40332	0.00395071	2.00312	1.3452	0.0451645	0.14864	0.0894192	0.606248	0.397195	0.367742	0.191197
5	7514035	HS6ST2	2.57074	1.99361	0.0101483	2.95956	2.51134	0.00308081	1.40947	0.799433	0.158697	2.69021	2.14625	0.00714081	3.12622	2.75186	0.0017707	1.7277	1.07551	0.0840415	0.316767	0.185237	0.524894	0.478348	0.265799	0.136376
10	12096301	na	3.44319	3.24041	0.000574903	2.74322	2.21582	0.00608392	1.80159	1.14502	0.0716105	2.69285	2.14969	0.00708452	2.10551	1.45288	0.0352468	2.56439	1.98566	0.0103358	0.114707	0.237362	0.39694	0.223437	0.265021	0.414926
5	18437110	LOC107203844	2.72782	2.19548	0.00637552	2.86556	2.38062	0.00416275	1.30356	0.715834	0.192383	2.52896	1.94157	0.0114401	2.83919	2.34459	0.00452287	1.75346	1.09951	0.0795229	0.267048	0.206726	0.561249	0.470349	0.316954	0.201783
2	12709675	na	1.98758	1.32922	0.0468577	1.74518	1.09176	0.0809544	3.20389	2.86779	0.00135585	2.91075	2.44302	0.00360565	2.3458	1.72155	0.0189865	3.07494	2.67665	0.00210548	0.536811	0.565458	0.0712149	0.115629	0.20623	0.338614
1	111399215	EPHA3	2.62397	2.06092	0.00869117	2.63234	2.07161	0.00847986	1.32726	0.734183	0.184424	2.68963	2.1455	0.0071532	2.75714	2.23426	0.00583096	1.4967	0.871371	0.134471	0.297863	0.266712	0.553396	0.554388	0.265969	0.220806
19	2007826	na	1.33906	0.743399	0.180552	1.56962	0.933659	0.116504	3.17851	2.82964	0.00148034	2.98294	2.5444	0.00285495	3.15474	2.79415	0.00160639	2.27259	1.63731	0.023051	0.740803	0.630026	0.0745331	0.310688	0.190905	0.131256
11	2862560	LOC107208576	1.90004	1.24088	0.0574274	2.64184	2.08377	0.00824576	2.61339	2.04745	0.00896496	2.29735	1.66557	0.0215987	2.7891	2.27691	0.0052855	2.8168	2.31422	0.00485042	0.56637	0.264283	0.178112	0.162695	0.394007	0.21362
11	15173844	na	2.71093	2.17331	0.00670956	1.90453	1.24533	0.0568414	2.54427	1.96057	0.0109505	2.77112	2.25287	0.00558634	2.06645	1.41132	0.0387862	2.72799	2.19572	0.00637206	0.272088	0.518219	0.19406	0.18371	0.241843	0.426443
2	31724926	TRA2A	2.667	2.11616	0.00765307	2.44216	1.83566	0.0145997	2.45945	1.85651	0.0139151	3.20398	2.86792	0.00135544	2.75362	2.22958	0.0058941	2.58751	2.01469	0.00966736	0.284733	0.326701	0.213387	0.217406	0.151999	0.22158
3	79135100	na	2.56473	1.98609	0.0103256	2.4125	1.80015	0.0158436	2.68974	2.14565	0.00715076	3.18872	2.84495	0.00142905	3.25854	2.95083	0.00111987	2.40653	1.79304	0.0161049	0.318924	0.336579	0.160042	0.268427	0.154222	0.112436
21	4400532	na	2.87387	2.39203	0.00405477	3.10154	2.71552	0.0019252	2.38038	1.76208	0.0172949	1.93378	1.27457	0.0531405	2.34081	1.71576	0.0192418	3.08078	2.68517	0.00206459	0.227925	0.152093	0.232238	0.114589	0.515086	0.340268
1	29281774	na	2.58438	2.01076	0.00975531	2.66888	2.11859	0.00761048	1.84781	1.18956	0.0646304	3.12946	2.75664	0.00175129	3.19624	2.85627	0.0013923	1.85467	1.19625	0.0636436	0.312001	0.257199	0.38286	0.439912	0.164095	0.12363
16	8915648	LOC107211291	2.95206	2.50078	0.0031566	2.40156	1.78714	0.0163251	2.29309	1.66069	0.021843	3.74134	3.73745	0.000183042	2.85024	2.35965	0.00436867	2.26558	1.62935	0.0234774	0.212104	0.340302	0.254736	0.312947	0.0661926	0.199085
3	10307745	COMMD1	3.09306	2.7031	0.00198106	2.9655	2.51971	0.00302194	1.44431	0.827829	0.148652	2.68878	2.1444	0.00717142	2.5617	1.98229	0.0104162	2.15761	1.50923	0.0309579	0.183051	0.183918	0.512799	0.348465	0.266219	0.272057
16	11450491	MAD1L1	2.61841	2.05384	0.00883404	2.63096	2.06985	0.00851432	2.41913	1.80805	0.0155577	2.77368	2.25629	0.0055426	2.8919	2.41689	0.00382922	2.52331	1.93459	0.0116255	0.299878	0.267062	0.222812	0.234639	0.241087	0.188825
30	4238199	FBN3	2.80753	2.3017	0.00499234	2.17109	1.52397	0.0299246	2.62273	2.05934	0.00872294	2.62523	2.06253	0.00865901	2.1608	1.51271	0.0307107	3.0104	2.58351	0.00260907	0.245315	0.423335	0.1759	0.127126	0.284203	0.39844
2	237578	na	2.72512	2.19194	0.00642779	2.63852	2.07952	0.0083268	2.18961	1.54436	0.0285523	2.66013	2.10729	0.00781107	2.44784	1.84249	0.0143717	2.60866	2.04145	0.0090898	0.267858	0.265134	0.282455	0.211882	0.274499	0.306235
2	96778730	na	2.78437	2.27057	0.00536325	3.4106	3.18829	0.000648197	1.52071	0.891666	0.128332	2.46179	1.85935	0.0138245	2.85259	2.36287	0.00433643	2.17422	1.52741	0.0296887	0.251359	0.0985934	0.485902	0.34275	0.339989	0.198506
10	8899493	na	2.40718	1.79381	0.0160764	2.83759	2.34241	0.0045456	1.91484	1.25561	0.0555124	2.89449	2.42047	0.0037978	3.19409	2.85303	0.00140271	1.98306	1.32458	0.0473611	0.377056	0.213493	0.361493	0.402889	0.209467	0.12403
15	2087064	NEURL1B	1.61693	0.975133	0.105893	1.26145	0.683723	0.207146	3.24323	2.92745	0.00118181	3.28421	2.99026	0.00102269	3.176	2.82589	0.00149318	2.06589	1.41074	0.0388385	0.659581	0.72517	0.0662613	0.378413	0.139314	0.127375
5	6772670	FHL1	2.04564	1.38943	0.0407919	1.89103	1.23195	0.0586205	2.9008	2.42921	0.0037221	2.66418	2.11252	0.0077176	2.57757	2.00219	0.0099498	2.74825	2.22247	0.00599141	0.516441	0.522243	0.119545	0.179027	0.273344	0.267826
6	38661718	TMTC2	1.58263	0.944981	0.113506	1.90129	1.24212	0.0572644	3.08942	2.69778	0.00200551	2.65524	2.10099	0.00792515	3.13326	2.76227	0.00172873	2.58648	2.01339	0.00969629	0.671074	0.519193	0.0874665	0.217672	0.275883	0.135125
4	6026067	na	2.73284	2.2021	0.00627907	2.96226	2.51514	0.00305394	1.02183	0.513059	0.306861	2.51949	1.92987	0.0117526	2.72009	2.18533	0.00652638	1.5035	0.877098	0.132709	0.265564	0.184639	0.642638	0.552165	0.320267	0.228751
15	1961036	SH3PXD2B	2.21754	1.57534	0.0265865	2.40885	1.7958	0.016003	2.5992	2.02946	0.00934417	2.67432	2.12563	0.00748808	2.63923	2.08043	0.00830945	2.70767	2.16905	0.00677569	0.451885	0.337782	0.18145	0.18833	0.270431	0.250886
1	83711841	TENM4	3.01172	2.5854	0.00259774	3.85222	3.93161	0.000117054	1.0905	0.559892	0.275491	2.27706	1.6424	0.0227827	2.96067	2.5129	0.00306971	2.08494	1.43092	0.0370748	0.199308	0.0529742	0.625139	0.372431	0.401456	0.173195
32	22377352	LHFPL2	2.2074	1.56405	0.0272864	1.9426	1.28346	0.0520644	2.82249	2.32191	0.00476526	2.78089	2.26592	0.00542096	2.6892	2.14495	0.00716228	2.54734	1.96438	0.0108547	0.455969	0.506423	0.13374	0.227938	0.238945	0.236845
23	3704621	WHSC1L1	2.75851	2.23608	0.00580661	2.47748	1.87839	0.0132316	1.21958	0.65243	0.222623	3.47171	3.28639	0.000517147	2.97947	2.53948	0.00288746	1.17691	0.621183	0.239231	0.257889	0.315475	0.588213	0.661186	0.105507	0.168911
2	2660419	VIPR1	2.15117	1.50221	0.0314626	2.58518	2.01177	0.00973269	2.55768	1.97727	0.0105373	2.65308	2.09821	0.00797602	2.88239	2.40377	0.00394667	2.64901	2.09298	0.00807276	0.478429	0.280847	0.191031	0.20116	0.276492	0.191119
2	149305768	na	2.10685	1.45431	0.0351309	2.51652	1.92621	0.0118521	3.05454	2.64704	0.00225405	2.27608	1.64128	0.0228415	2.71461	2.17814	0.00663532	3.22511	2.8999	0.00125923	0.495066	0.302893	0.0930888	0.0945663	0.401813	0.22989
8	21938737	na	2.17172	1.52466	0.0298769	2.62955	2.06805	0.00854977	2.60111	2.03188	0.00929219	2.33357	1.70735	0.019618	2.82961	2.33157	0.00466046	2.81052	2.30574	0.00494608	0.470394	0.26742	0.181001	0.164216	0.382318	0.204097
22	2033267	na	2.67514	2.1267	0.0074697	2.50662	1.91403	0.0121892	2.85352	2.36414	0.00432375	2.55293	1.97135	0.0106819	2.19949	1.55529	0.0278429	3.39787	3.16806	0.000679116	0.282442	0.306058	0.12819	0.0744394	0.308436	0.386161
12	1396263	HCN4	2.61622	2.05105	0.00889091	2.54426	1.96055	0.0109509	2.67693	2.12901	0.00742997	2.6118	2.04543	0.00900675	2.39021	1.77369	0.0168389	3.14594	2.78106	0.00165554	0.300669	0.294154	0.163075	0.105141	0.287859	0.324403
1	20145857	na	2.66357	2.11172	0.00773171	2.49593	1.90092	0.0125626	2.31479	1.68562	0.0206242	2.62875	2.06702	0.00857005	2.66203	2.10974	0.00776704	2.59761	2.02745	0.00938756	0.285693	0.309449	0.249145	0.214779	0.283245	0.244564
26	437891	na	3.15728	2.79793	0.00159247	2.85321	2.36371	0.00432799	1.1979	0.636468	0.230958	2.73867	2.2098	0.00616875	2.48687	1.88983	0.0128874	1.77102	1.11602	0.0765567	0.168891	0.209574	0.594799	0.464749	0.251372	0.2934
2	31724902	TRA2A	2.68033	2.13341	0.00735505	2.41083	1.79816	0.0159161	2.41736	1.80594	0.0156337	3.20865	2.87498	0.00133358	2.75077	2.22581	0.00594554	2.54471	1.96111	0.0109368	0.28097	0.337128	0.223251	0.228626	0.151305	0.222202
10	16573392	POMGNT1	2.35501	1.73231	0.0185223	2.67746	2.12969	0.00741832	2.95002	2.49791	0.00317751	2.52625	1.93821	0.0115288	2.54688	1.96381	0.0108691	3.37226	3.12753	0.000745538	0.398683	0.254902	0.110618	0.0767157	0.317905	0.276147
9	36202400	na	2.62142	2.05767	0.00875645	2.60242	2.03354	0.00925675	1.70997	1.05913	0.0872708	2.67262	2.12343	0.00752618	2.63472	2.07466	0.00842063	2.02942	1.37248	0.0424151	0.298789	0.275095	0.425832	0.389501	0.270923	0.252119
3	101405969	na	1.79112	1.13505	0.073274	2.52139	1.93221	0.0116892	3.00458	2.57521	0.00265946	2.10279	1.44997	0.0354841	2.70006	2.1591	0.00693262	3.09397	2.70444	0.00197497	0.602514	0.30136	0.101358	0.11252	0.463056	0.233726
5	16933865	na	2.73873	2.20987	0.00616774	2.59382	2.02266	0.00949172	1.56186	0.926941	0.11832	2.84897	2.35792	0.00438607	2.6265	2.06415	0.0086269	1.89824	1.23909	0.0576649	0.263822	0.277977	0.472853	0.427245	0.219866	0.254351
1	110723541	na	3.26749	2.96454	0.00108507	2.80058	2.29234	0.00510107	1.75032	1.09656	0.0800637	2.69071	2.14691	0.00713004	2.21006	1.56701	0.0271012	2.52857	1.94109	0.0114528	0.146408	0.223157	0.413033	0.233152	0.265651	0.382705
16	3319660	RBFOX1	2.50831	1.9161	0.012131	2.30539	1.67479	0.0211449	2.74948	2.2241	0.00596894	2.59354	2.0223	0.00949945	2.62475	2.06191	0.00867135	2.7609	2.23926	0.00576422	0.33923	0.373597	0.147984	0.176066	0.293617	0.254823
3	64792385	NUS1	3.65993	3.5981	0.000252288	3.51682	3.35977	0.000436746	0.559011	0.239461	0.576154	2.79643	2.28675	0.0051671	2.42113	1.81044	0.0154724	1.82805	1.17043	0.0675416	0.0892094	0.0851658	0.750631	0.447294	0.234307	0.31474
2	135169076	CSMD3	2.6745	2.12586	0.00748404	2.54063	1.95603	0.0110654	0.722003	0.327632	0.470292	2.85839	2.37079	0.00425802	2.74071	2.21249	0.00613067	0.846091	0.40066	0.397502	0.282623	0.295311	0.714444	0.74772	0.2174	0.224382
4	1229719	na	2.65893	2.10574	0.00783898	2.97756	2.53678	0.0029055	2.19222	1.54723	0.028364	2.45786	1.85459	0.0139769	2.98399	2.5459	0.00284512	2.55603	1.97521	0.0105874	0.286982	0.181213	0.281741	0.225652	0.341305	0.16787
1	111011670	na	2.77932	2.26382	0.00544733	2.64724	2.0907	0.00811521	1.70505	1.0546	0.0881857	2.56264	1.98347	0.010388	2.69692	2.15501	0.00699832	1.94593	1.28682	0.0516629	0.252652	0.262887	0.427358	0.413659	0.304938	0.234631
12	8934694	na	2.24784	1.6093	0.0245866	2.67723	2.1294	0.00742329	2.42679	1.81721	0.0152332	2.80917	2.30391	0.00496698	2.96622	2.52074	0.00301482	2.53195	1.94527	0.0113431	0.440148	0.254962	0.220945	0.232194	0.230539	0.171937
2	32872076	na	2.32333	1.69548	0.0201614	2.19937	1.55515	0.0278514	2.63946	2.08072	0.00830394	2.62623	2.06381	0.00863355	2.70274	2.1626	0.00687698	2.58293	2.00893	0.00979649	0.411288	0.412238	0.17191	0.218588	0.28393	0.232964
3	101405908	na	2.41495	1.80306	0.0157375	2.49622	1.90127	0.0125524	3.05677	2.65027	0.00223733	2.46762	1.86641	0.0136016	2.71251	2.17538	0.00667763	3.26433	2.95971	0.00109722	0.37375	0.309358	0.0927285	0.0898922	0.33803	0.230413
14	2725228	na	2.02773	1.37072	0.0425876	2.16502	1.51732	0.0303865	2.83977	2.34538	0.0045146	2.52986	1.94269	0.0114107	2.68822	2.14366	0.0071835	2.6781	2.13053	0.00740402	0.522598	0.425675	0.130664	0.194896	0.316636	0.237127
21	941152	GGT7	2.54621	1.96297	0.0108901	2.93931	2.48288	0.00328946	2.66161	2.10919	0.00777688	2.42678	1.81719	0.0152337	2.42562	1.81581	0.0152824	3.44311	3.24028	0.000575068	0.325715	0.189663	0.166683	0.0702088	0.351488	0.313328
25	1384848	na	3.16735	2.81295	0.00153833	2.96626	2.52079	0.00301444	0.653147	0.289323	0.513661	2.66285	2.11081	0.00774809	2.54427	1.96057	0.0109505	1.18632	0.628018	0.235495	0.166579	0.183748	0.729751	0.658321	0.273723	0.276868
3	96608288	na	3.15547	2.79522	0.00160242	3.31879	3.04379	0.000904084	1.78087	1.12532	0.0749335	2.24207	1.60281	0.0249568	2.37855	1.75993	0.0173809	2.8265	2.32736	0.00470592	0.169306	0.109418	0.403026	0.160336	0.413891	0.327963
23	1064307	LRRTM4	2.8701	2.38686	0.00410336	2.69548	2.15313	0.00702865	1.4191	0.80724	0.155869	2.61599	2.05076	0.0088969	2.58668	2.01365	0.00969064	1.94623	1.28712	0.0516275	0.228733	0.249999	0.521591	0.413574	0.2867	0.265361
16	5049310	CARHSP1	2.52886	1.94145	0.0114432	2.67367	2.12478	0.0075027	1.85702	1.19854	0.0633077	2.93773	2.48066	0.00330626	3.13588	2.76614	0.00171341	1.87812	1.21922	0.0603645	0.331964	0.25592	0.379971	0.433183	0.200678	0.134659
23	1064309	LRRTM4	2.83123	2.33377	0.00463688	2.72724	2.19472	0.00638668	1.45747	0.838673	0.144986	2.62219	2.05865	0.00873673	2.58028	2.00559	0.00987209	1.93566	1.27647	0.0529096	0.238946	0.241226	0.508122	0.416613	0.285029	0.267096
27	53890	na	2.19279	1.54787	0.0283227	2.70553	2.16624	0.00681956	2.49659	1.90172	0.0125395	2.26533	1.62907	0.0234925	2.79292	2.28205	0.00522342	2.81873	2.31683	0.00482138	0.461947	0.247223	0.204647	0.162226	0.405683	0.212741
19	10422055	na	2.58222	2.00803	0.00981682	2.63868	2.07972	0.00832304	1.94842	1.28933	0.0513653	2.61948	2.0552	0.0088065	2.8016	2.2937	0.00508506	2.25786	1.62061	0.0239547	0.312761	0.265095	0.351251	0.315417	0.285762	0.21073
12	1750910	SEMA7A	2.24424	1.60525	0.0248173	2.10741	1.45491	0.0350824	2.70063	2.15984	0.0069209	2.75751	2.23475	0.00582432	2.501	1.90713	0.0123842	2.72503	2.19182	0.00642954	0.441565	0.44785	0.157723	0.184389	0.245837	0.288961
6	34461936	na	2.54757	1.96466	0.0108477	2.82838	2.32989	0.00467849	2.60561	2.03758	0.00917107	2.40475	1.79092	0.0161836	2.59537	2.02462	0.00944882	3.13326	2.76227	0.00172876	0.32522	0.215933	0.179945	0.106973	0.359078	0.262983
8	643523	LOC107206549	2.80135	2.29337	0.00508901	2.90134	2.42996	0.00371566	1.93277	1.27357	0.0532641	2.70171	2.16126	0.00689833	2.49918	1.9049	0.012448	2.44999	1.84509	0.014286	0.246946	0.198421	0.355878	0.256102	0.262393	0.289482
8	22656725	na	2.15987	1.5117	0.0307825	2.62758	2.06553	0.00859947	2.83819	2.34322	0.00453708	2.0743	1.41963	0.0380512	2.57328	1.9968	0.0100739	3.20808	2.87411	0.00133624	0.475051	0.267919	0.130948	0.0967881	0.472119	0.268977
3	101405915	na	2.43658	1.82894	0.0148271	2.48386	1.88617	0.0129965	3.03052	2.61238	0.0024413	2.46288	1.86067	0.0137826	2.71698	2.18124	0.00658809	3.25583	2.94669	0.00113061	0.364671	0.313396	0.0969888	0.0908857	0.339624	0.2294
1	60880549	ESD	1.44865	0.831399	0.147435	2.59221	2.02063	0.00953602	3.05081	2.64164	0.00228221	1.7284	1.07615	0.0839162	2.60695	2.03928	0.00913514	3.31779	3.04224	0.000907325	0.710717	0.278511	0.0936898	0.0834368	0.583624	0.259779
3	1985846	na	3.23766	2.91896	0.00120514	3.30852	3.02784	0.000937907	1.39847	0.790557	0.161973	2.55578	1.9749	0.0105949	2.64106	2.08277	0.00826479	2.22415	1.58273	0.026138	0.151888	0.111054	0.528643	0.325988	0.307412	0.250385
6	56466604	AGK	1.7284	1.07615	0.0839161	2.70439	2.16476	0.00684294	2.58691	2.01394	0.00968415	2.25425	1.61654	0.0241805	3.14907	2.78572	0.00163788	2.60973	2.0428	0.00906147	0.622267	0.247539	0.184316	0.2116	0.409622	0.132285
14	13823698	PRICKLE2	2.18419	1.53838	0.028948	1.78826	1.13233	0.0737343	2.8037	2.29653	0.00505204	2.93656	2.47902	0.00331879	2.71947	2.18451	0.00653873	2.47636	1.87703	0.013273	0.465418	0.552922	0.137149	0.248395	0.200924	0.228882
3	3205740	na	2.17419	1.52738	0.0296905	2.54712	1.96411	0.0108615	2.54594	1.96264	0.0108984	2.64846	2.09226	0.00808604	2.8388	2.34406	0.00452836	2.65454	2.10009	0.0079416	0.469412	0.293241	0.193685	0.199985	0.277792	0.201877
21	4400536	na	2.85739	2.36943	0.00427136	3.14313	2.77689	0.00167152	2.32032	1.692	0.0203236	1.94274	1.2836	0.0520476	2.33762	1.71205	0.0194068	3.15723	2.79785	0.00159276	0.231716	0.14413	0.247704	0.103666	0.512334	0.341322
1	110723588	na	3.26035	2.95361	0.00111273	2.80307	2.29568	0.00506192	1.76841	1.11355	0.0769923	2.69069	2.14688	0.00713042	2.21105	1.56811	0.0270324	2.50272	1.90924	0.0123242	0.147651	0.22252	0.407122	0.240535	0.265656	0.382378
6	445909	SLC35B4	2.60379	2.03527	0.00921988	2.5887	2.0162	0.00963377	2.8114	2.30692	0.00493262	2.51654	1.92623	0.0118513	2.4955	1.90039	0.0125779	3.21329	2.88199	0.00131223	0.305132	0.279679	0.135692	0.0960641	0.321291	0.290532
9	1067108	TRPM8	2.85008	2.35943	0.00437088	2.92517	2.4631	0.00344273	2.18143	1.53534	0.0291515	2.45312	1.84887	0.0141623	2.48143	1.88321	0.0130856	2.71054	2.17281	0.00671727	0.233759	0.192877	0.284686	0.187682	0.342881	0.295213
19	2093231	na	1.83134	1.1736	0.0670495	1.98341	1.32494	0.0473213	2.81182	2.30749	0.00492619	2.6377	2.07846	0.00834712	2.8819	2.40309	0.00395288	2.55414	1.97285	0.0106451	0.589265	0.493038	0.135619	0.226151	0.280786	0.191238
8	30388787	DHX32	2.64904	2.09301	0.00807215	2.54273	1.95865	0.0109989	1.20102	0.638755	0.229745	2.82588	2.32651	0.00471509	2.65475	2.10036	0.00793675	1.42896	0.815262	0.153016	0.289704	0.294641	0.593857	0.577601	0.225808	0.246599
12	17441173	PCSK6	3.60131	3.49946	0.00031662	3.43886	3.23345	0.00058418	0.238845	0.0908583	0.811226	2.79348	2.28279	0.00521446	2.39796	1.78286	0.0164868	0.887399	0.426126	0.374864	0.0967722	0.0951319	0.809097	0.738338	0.235174	0.322009
8	18298529	na	2.77431	2.25712	0.00553193	3.19292	2.85127	0.00140841	2.10877	1.45637	0.0349646	1.94063	1.28147	0.0523038	2.41662	1.80505	0.0156656	3.03952	2.62533	0.00236959	0.253927	0.134451	0.304647	0.121852	0.512987	0.31616
2	32223106	na	1.44764	0.830569	0.147717	2.06202	1.40665	0.0392056	2.88516	2.40758	0.00391218	2.51597	1.92553	0.0118707	2.78982	2.27788	0.00527371	2.67227	2.12298	0.00753393	0.710986	0.465105	0.122427	0.196167	0.321491	0.213454
11	4878698	CLDN18	1.80486	1.14815	0.0710971	2.27877	1.64435	0.0226805	3.06825	2.66692	0.00215317	2.35059	1.72715	0.0187435	2.83545	2.3395	0.00457618	3.06928	2.66842	0.00214574	0.598079	0.382573	0.0908753	0.116632	0.376954	0.20269
23	1064308	LRRTM4	2.87709	2.39646	0.00401363	2.7304	2.19889	0.0063257	1.42003	0.807991	0.1556	2.61684	2.05184	0.00887475	2.56739	1.98941	0.0102468	1.95621	1.29722	0.0504403	0.22728	0.240397	0.521272	0.410665	0.286471	0.27055
14	487687	na	1.93198	1.27277	0.0533623	1.75203	1.09816	0.0797692	2.95371	2.50309	0.00313982	2.70512	2.16571	0.00682801	2.50503	1.91207	0.0122441	2.67901	2.13171	0.00738396	0.556028	0.563519	0.109999	0.194697	0.261377	0.287804
28	920645	na	2.78404	2.27013	0.00536869	2.58553	2.0122	0.00972293	1.94242	1.28327	0.0520865	2.71182	2.17447	0.00669158	2.59732	2.02708	0.00939553	2.25184	1.61382	0.0243323	0.251444	0.280732	0.353034	0.317329	0.259368	0.262448
16	12564903	na	2.77308	2.25549	0.00555281	2.62496	2.06219	0.00866587	1.58346	0.945702	0.113318	2.86242	2.37632	0.00420416	2.55746	1.97699	0.010544	1.90611	1.24691	0.0566362	0.254237	0.268579	0.465816	0.424883	0.216335	0.273198
4	13430247	ARHGAP24	2.91121	2.44365	0.00360036	2.3574	1.7351	0.0184035	0.849235	0.402578	0.395751	3.44796	3.24807	0.000564846	2.82425	2.3243	0.00473919	0.702889	0.316841	0.482125	0.220607	0.355578	0.686932	0.777455	0.109634	0.205384
7	60584067	MDGA2	2.23818	1.59844	0.0252092	1.90852	1.2493	0.0563244	2.83005	2.33216	0.00465409	3.05336	2.64532	0.00226298	3.01525	2.59046	0.0025677	2.35064	1.72721	0.018741	0.443934	0.517015	0.132399	0.285473	0.177156	0.160745
10	8869434	SERBP1	3.4092	3.18607	0.000651526	3.39788	3.16806	0.000679103	0.837291	0.395311	0.402429	2.67977	2.13269	0.00736725	2.49909	1.90478	0.0124514	1.91404	1.2548	0.0556156	0.120684	0.100106	0.689699	0.422697	0.268851	0.28951
2	93694371	CNDP2	2.19269	1.54776	0.0283295	2.15501	1.50639	0.0311609	2.59828	2.02829	0.00936926	2.65115	2.09573	0.0080217	2.6317	2.0708	0.00849581	2.57918	2.00421	0.00990346	0.461986	0.429497	0.181665	0.219554	0.277035	0.25294
32	49999010	na	3.59624	3.49101	0.000322845	3.10249	2.71693	0.00191898	1.29995	0.713056	0.193617	2.88333	2.40506	0.00393492	2.29338	1.66103	0.021826	2.24077	1.60135	0.0250408	0.0973966	0.151892	0.562427	0.320819	0.21164	0.355562
2	7355233	na	1.46566	0.845456	0.14274	1.8962	1.23707	0.0579335	3.05744	2.65124	0.00223236	2.97746	2.53664	0.00290646	3.41869	3.20119	0.000629228	2.19829	1.55395	0.0279284	0.706127	0.520711	0.0926209	0.334332	0.192111	0.0907385
4	59381957	na	2.90357	2.43305	0.00368938	2.92213	2.45886	0.00347651	1.77152	1.11649	0.0764742	2.54511	1.96161	0.0109243	2.63038	2.06911	0.00852886	2.28227	1.64833	0.0224734	0.222135	0.193585	0.406096	0.307643	0.311236	0.253299
22	212953	USP48	2.58092	2.00639	0.00985386	2.41092	1.79826	0.0159124	2.59433	2.0233	0.00947763	3.62697	3.54247	0.000286765	3.09761	2.70977	0.0019509	2.33778	1.71223	0.0193987	0.313215	0.3371	0.182589	0.289736	0.0814216	0.142487
2	58286546	KIAA0319	2.74578	2.21919	0.00603678	2.65501	2.1007	0.00793056	0.966175	0.47631	0.333957	2.74769	2.22173	0.00600165	2.5193	1.92963	0.0117589	1.38385	0.778837	0.166404	0.261722	0.260862	0.657513	0.593291	0.248708	0.283663
6	13118429	HBP1	2.35408	1.73122	0.0185684	2.30194	1.67084	0.0213384	3.14473	2.77927	0.00166238	2.69354	2.1506	0.00706974	2.47902	1.88027	0.0131744	3.26645	2.96295	0.00108907	0.399056	0.374774	0.0793171	0.0896439	0.264816	0.296016
2	35670436	na	2.35884	1.73678	0.0183323	2.86539	2.38039	0.00416492	2.4108	1.79813	0.0159175	2.09443	1.44103	0.0362216	2.75908	2.23683	0.00579652	2.85283	2.36319	0.00433321	0.397131	0.206764	0.224866	0.154841	0.465755	0.220379
1	32120548	na	2.89744	2.42455	0.00376224	1.65031	1.0049	0.098879	2.69053	2.14667	0.00713393	3.48194	3.30295	0.000497797	2.44884	1.8437	0.0143318	2.47806	1.8791	0.0132099	0.223347	0.600074	0.159855	0.247892	0.104018	0.305911
13	18805499	na	2.66279	2.11073	0.00774947	2.54145	1.95706	0.0110392	2.32674	1.69942	0.0199791	2.62694	2.06472	0.00861558	2.40363	1.7896	0.0162332	2.75199	2.22743	0.00592341	0.285908	0.295048	0.246021	0.178154	0.283737	0.320244
7	39920837	na	1.82003	1.1627	0.0687546	1.76318	1.10863	0.0778708	2.96582	2.52018	0.00301873	2.65495	2.10061	0.00793208	2.51292	1.92177	0.0119737	2.6929	2.14976	0.00708335	0.593072	0.56032	0.107955	0.191634	0.275967	0.285523
1	247855	na	2.37223	1.7525	0.0176809	3.1185	2.74047	0.00181772	1.78971	1.13371	0.0735	2.79505	2.2849	0.00518918	3.46525	3.27594	0.00052974	1.98073	1.32219	0.047622	0.391656	0.14874	0.400445	0.403541	0.234713	0.0852549
17	4851217	na	2.36033	1.73853	0.0182589	2.92526	2.46323	0.00344168	2.45108	1.84641	0.0142427	2.38268	1.7648	0.0171871	2.7161	2.18009	0.00660561	2.89955	2.42748	0.00373697	0.396526	0.192855	0.21533	0.146655	0.366509	0.229582
6	68963043	na	2.66098	2.10839	0.00779125	3.60818	3.51095	0.000308353	1.66544	1.01852	0.0958244	1.6153	0.973687	0.106246	2.5055	1.91265	0.012228	2.95328	2.5025	0.00314414	0.286412	0.0730449	0.439916	0.137446	0.623346	0.28767
10	9880135	na	2.60083	2.03152	0.00929986	2.5649	1.9863	0.0103205	1.44918	0.831834	0.147288	2.62201	2.05842	0.00874135	2.64951	2.09362	0.00806088	1.62787	0.984839	0.103552	0.306188	0.287506	0.511076	0.510671	0.285077	0.248055
21	12352461	na	3.26781	2.96503	0.00108384	2.73318	2.20256	0.00627252	0.81398	0.381266	0.415656	3.0389	2.62444	0.00237442	2.43229	1.8238	0.0150037	1.27795	0.696226	0.201268	0.146352	0.239743	0.694979	0.628659	0.179622	0.311215
28	2288236	na	2.44982	1.84489	0.0142926	2.71539	2.17916	0.00661979	2.36166	1.74009	0.0181934	3.3939	3.16175	0.000689055	3.56478	3.4387	0.000364166	2.25082	1.61266	0.024397	0.360069	0.24447	0.23682	0.317653	0.119844	0.0742263
4	64298284	na	1.92273	1.26349	0.0545143	1.45444	0.836171	0.145824	3.28259	2.98775	0.0010286	2.85546	2.36679	0.00429748	2.31681	1.68794	0.0205143	2.8481	2.35674	0.00439809	0.559076	0.670101	0.0619775	0.155757	0.21817	0.348113
3	109474517	PKHD1	3.16942	2.81603	0.00152746	3.00086	2.56989	0.00269222	1.91958	1.26034	0.0549116	2.58062	2.00603	0.00986219	2.58232	2.00816	0.00981387	2.52798	1.94036	0.0114721	0.166103	0.175895	0.359977	0.233319	0.29838	0.266544
18	7472176	na	1.11937	0.580076	0.262981	1.19042	0.631005	0.233881	3.34115	3.07867	0.000834307	2.83292	2.33606	0.00461255	2.72979	2.19809	0.00633739	2.4327	1.82429	0.0149869	0.798306	0.744167	0.0563944	0.261066	0.224014	0.226712
1	112611353	RPS3	2.61737	2.05251	0.0088611	2.2795	1.64517	0.0226376	2.54368	1.95982	0.0109692	2.7139	2.17721	0.00664956	2.12528	1.47413	0.0335635	2.99656	2.56377	0.00273042	0.300255	0.382334	0.194194	0.129669	0.258739	0.409177
2	119570284	na	2.3505	1.72704	0.0187481	2.52977	1.94258	0.0114136	3.23037	2.90787	0.00123632	2.39927	1.78443	0.0164276	2.6295	2.06798	0.00855116	3.47219	3.28715	0.000516232	0.400501	0.298739	0.0677814	0.067361	0.36094	0.253539
28	4451955	na	2.18566	1.54	0.0288402	2.60862	2.04139	0.00909092	2.54972	1.96734	0.0107811	2.68997	2.14594	0.0071459	3.17527	2.82479	0.00149695	2.38672	1.76957	0.0169994	0.464826	0.273009	0.192835	0.273874	0.265869	0.12751
6	48203293	CACNA1I	2.96337	2.51671	0.00304293	3.75278	3.75724	0.000174888	1.33263	0.738372	0.182654	2.05914	1.40362	0.0394807	2.60288	2.03412	0.00924449	2.55481	1.97369	0.0106246	0.209655	0.0595992	0.551589	0.225974	0.47679	0.260912
1	111011666	na	2.76594	2.24596	0.00567595	2.5904	2.01834	0.00958646	1.68726	1.03833	0.0915534	2.56677	1.98864	0.010265	2.69602	2.15383	0.00701737	1.96829	1.3095	0.0490342	0.256037	0.279115	0.432947	0.407094	0.303439	0.234891
10	22979	na	2.20843	1.5652	0.0272146	2.45167	1.84712	0.0142195	2.75254	2.22816	0.00591344	2.41891	1.80779	0.0155672	3.11598	2.73675	0.00183336	2.70514	2.16574	0.00682748	0.455544	0.323722	0.147364	0.188899	0.354208	0.138295
11	22836969	na	2.08049	1.4262	0.0374803	2.30255	1.67153	0.0213043	2.86543	2.38044	0.00416446	2.45254	1.84817	0.0141851	2.7007	2.15993	0.00691938	2.87845	2.39834	0.00399633	0.504497	0.374568	0.126031	0.150117	0.343073	0.233543
18	9652530	na	3.04414	2.63201	0.00233343	3.65456	3.58901	0.000257628	1.13534	0.591368	0.256231	2.39821	1.78316	0.0164755	2.75451	2.23077	0.00587798	2.27537	1.64047	0.0228838	0.193069	0.0682837	0.612951	0.30981	0.361301	0.221383
21	3540974	PTPRT	2.65788	2.1044	0.0078633	2.59395	2.02283	0.0094879	2.55866	1.9785	0.0105076	2.29486	1.66272	0.0217411	2.26883	1.63304	0.0232788	3.14581	2.78087	0.00165628	0.287271	0.277931	0.190808	0.105158	0.394931	0.363418
1	43713114	na	2.42156	1.81096	0.0154539	2.65733	2.10369	0.00787614	2.71365	2.17688	0.00665464	2.04238	1.38601	0.0411139	2.49233	1.89651	0.0126907	3.13648	2.76704	0.00170987	0.370919	0.260253	0.155161	0.106508	0.48183	0.29158
6	291686	AHCYL2	1.81513	1.15799	0.0695034	2.41133	1.79876	0.0158943	2.88725	2.41047	0.00388623	2.06302	1.4077	0.0391108	2.73773	2.20855	0.00618653	2.93627	2.47862	0.00332186	0.5947	0.336963	0.122042	0.140419	0.475605	0.225022
6	56989808	na	2.33994	1.71474	0.0192867	2.31157	1.6819	0.0208016	3.01364	2.58816	0.00258132	2.43296	1.82461	0.0149757	2.71368	2.17691	0.00665414	3.1067	2.7231	0.00189189	0.40473	0.371472	0.0998073	0.110749	0.34949	0.230122
7	44874002	FOXN3	2.45913	1.85613	0.0139275	2.97201	2.52891	0.00295861	2.55604	1.97523	0.010587	1.91258	1.25335	0.0558018	2.59051	2.01848	0.00958342	3.19689	2.85724	0.00138919	0.356795	0.182464	0.191403	0.0983321	0.521448	0.264316
6	445898	SLC35B4	2.54764	1.96475	0.0108454	2.59766	2.02751	0.00938625	2.70902	2.17081	0.0067482	2.54225	1.95805	0.0110142	2.48435	1.88676	0.0129789	3.19545	2.85507	0.00139614	0.325193	0.276694	0.156075	0.0985295	0.312256	0.29424
14	10553864	UROC1	3.94811	4.10363	7.8771e-05	3.41127	3.18935	0.000646616	0.226309	0.0856773	0.820961	2.79705	2.28759	0.00515712	2.34566	1.7214	0.0189934	1.43555	0.820651	0.151129	0.0592981	0.0985134	0.810933	0.575393	0.234124	0.338659
19	7316223	ST6GALNAC2	1.99618	1.33805	0.0459149	2.38865	1.77184	0.0169105	2.99974	2.5683	0.0027021	2.22439	1.58299	0.0261221	2.75325	2.22909	0.00590074	3.07193	2.67227	0.00212681	0.533838	0.344843	0.102186	0.116163	0.420204	0.221661
5	18443644	na	2.84237	2.34893	0.0044779	2.75392	2.22998	0.00588868	2.11871	1.46705	0.0341153	2.47271	1.87259	0.0134094	2.61265	2.04652	0.00898423	2.52657	1.93861	0.0115184	0.235892	0.23479	0.301892	0.23372	0.336307	0.258188
20	3332989	na	3.0281	2.6089	0.00246095	3.45186	3.25435	0.000556731	1.55815	0.923735	0.119197	2.13391	1.48346	0.03285	2.42909	1.81996	0.0151369	2.70972	2.17173	0.00673392	0.196197	0.0934933	0.474047	0.187867	0.452727	0.312231
2	145579025	na	3.18666	2.84186	0.00143927	3.15034	2.78759	0.00163082	1.47134	0.850164	0.1412	2.60782	2.04038	0.00911211	2.53051	1.94349	0.0113896	2.27592	1.6411	0.0228509	0.162087	0.142757	0.503133	0.309638	0.288959	0.280638
9	25579275	THSD7B	2.37809	1.75939	0.0174024	2.80424	2.29727	0.00504347	2.39813	1.78307	0.0164788	2.14986	1.50078	0.0315662	2.74014	2.21173	0.00614139	2.82233	2.3217	0.00476756	0.389239	0.222217	0.227961	0.161351	0.44726	0.224505
3	54177999	na	2.60669	2.03895	0.00914214	2.27355	1.6384	0.0229932	2.53137	1.94455	0.0113617	3.3336	3.06687	0.000857291	2.7919	2.28067	0.00523995	2.44021	1.83331	0.0146787	0.304095	0.384303	0.196941	0.258918	0.130738	0.212976
11	15061896	na	1.32604	0.733234	0.184827	1.55803	0.923631	0.119225	3.40999	3.18731	0.00064966	2.43586	1.82809	0.0148564	2.7019	2.1615	0.00689443	2.84454	2.35188	0.00444754	0.744523	0.634321	0.0508224	0.156444	0.348551	0.233198
32	12558828	na	2.89691	2.42382	0.00376864	3.0404	2.62661	0.00236262	2.24076	1.60133	0.0250419	2.07135	1.41651	0.038326	2.17843	1.53203	0.0293743	3.16464	2.80889	0.00155277	0.223452	0.166603	0.268338	0.102687	0.473037	0.392922
10	22783622	na	2.40784	1.7946	0.016047	3.1857	2.84042	0.00144403	2.11428	1.46229	0.0344915	2.22434	1.58294	0.0261255	2.89829	2.42574	0.003752	2.72979	2.19808	0.00633746	0.376773	0.135881	0.303123	0.183298	0.420223	0.187271
3	16673553	ENAH	2.52752	1.93979	0.011487	2.54393	1.96013	0.0109614	2.57	1.99268	0.0101699	2.56738	1.9894	0.010247	2.58787	2.01515	0.00965726	2.90343	2.43286	0.00369097	0.332443	0.294261	0.188219	0.146008	0.303218	0.265037
3	93696305	na	2.08803	1.43421	0.0367955	2.06431	1.40906	0.0389885	2.72071	2.18614	0.00651421	2.77536	2.25853	0.00551402	2.44405	1.83793	0.0145234	2.69278	2.1496	0.00708597	0.501837	0.464251	0.153762	0.191661	0.240588	0.307455
20	804717	WBSCR17	2.37113	1.7512	0.0177337	2.99796	2.56576	0.00271793	1.24041	0.667919	0.214823	2.76518	2.24495	0.00568916	3.28575	2.99263	0.00101711	1.47532	0.853476	0.140128	0.392109	0.176563	0.581743	0.561723	0.243594	0.108243
15	2453162	na	2.51591	1.92546	0.0118724	3.27962	2.98319	0.00103946	1.87382	1.21499	0.0609546	2.53985	1.95507	0.01109	2.9621	2.51492	0.00305546	2.59527	2.02449	0.00945176	0.33656	0.116769	0.374639	0.21539	0.313108	0.172871
2	2241458	OBSCN	2.51617	1.92578	0.0118638	2.19001	1.5448	0.0285235	3.36732	3.11974	0.000759034	2.46877	1.86781	0.0135579	2.6168	2.05179	0.00887582	3.31333	3.0353	0.000921934	0.33647	0.415946	0.0540936	0.0839825	0.337641	0.257024
1	22244	RRM1	3.79751	3.83518	0.000146158	3.40902	3.18577	0.000651967	1.10066	0.56696	0.271044	2.77481	2.2578	0.00552337	2.35781	1.73558	0.0183832	2.27028	1.63469	0.0231904	0.0728547	0.0987831	0.622438	0.311432	0.240752	0.33459
8	19593863	SLIT1	2.5471	1.96408	0.0108623	2.85187	2.36189	0.00434624	1.42476	0.811841	0.154227	2.5853	2.01191	0.0097294	2.68018	2.13322	0.00735834	1.88198	1.22302	0.0598389	0.325391	0.20988	0.519637	0.432056	0.29666	0.23943
9	23758254	ARHGAP15	1.87419	1.21536	0.0609036	2.28133	1.64726	0.0225289	3.02349	2.60228	0.00249875	2.13499	1.48463	0.032762	2.84976	2.35901	0.00437517	2.98417	2.54615	0.00284347	0.574414	0.381723	0.0981293	0.131924	0.452361	0.199201
3	25878248	na	1.71353	1.06241	0.0866154	2.02923	1.37228	0.0424347	2.90133	2.42995	0.00371578	2.70365	2.16379	0.00685817	3.10808	2.72514	0.00188305	2.42671	1.81712	0.0152363	0.627071	0.477098	0.119447	0.262765	0.261814	0.1401
6	48720316	KCNJ4	2.27227	1.63695	0.0230702	2.40053	1.78592	0.0163713	2.72972	2.19799	0.00633881	3.23551	2.91569	0.00121424	3.39435	3.16246	0.00068792	2.29536	1.6633	0.0217122	0.430907	0.340668	0.151965	0.303494	0.147208	0.0936257
6	21492370	na	2.31845	1.68984	0.0204249	2.31666	1.68777	0.0205224	2.54187	1.95757	0.0110263	2.62372	2.0606	0.00869761	2.58751	2.0147	0.00966725	2.67256	2.12334	0.00752759	0.413193	0.36971	0.194601	0.196106	0.284614	0.265134
4	60824623	na	2.58164	2.0073	0.00983329	3.11634	2.73729	0.0018311	2.32899	1.70203	0.0198597	2.21884	1.57679	0.0264979	2.54768	1.9648	0.0108443	3.01418	2.58892	0.00257678	0.312963	0.149139	0.245429	0.126427	0.422305	0.275926
12	10343901	PDE8A	2.83108	2.33356	0.00463912	2.22399	1.58255	0.0261488	2.4711	1.87063	0.0134699	3.3267	3.05611	0.000878806	2.56783	1.98997	0.0102337	2.56141	1.98193	0.0104248	0.238988	0.402326	0.210654	0.224228	0.131968	0.270432
20	4140363	na	2.06915	1.41418	0.038532	1.65248	1.00684	0.0984363	2.98732	2.55062	0.00281437	2.91536	2.44944	0.00355273	2.57121	1.9942	0.0101344	2.55706	1.97649	0.0105562	0.508451	0.599291	0.104306	0.225381	0.205295	0.269531
3	89327628	FAM83B	1.55614	0.921994	0.119676	2.72204	2.18789	0.00648796	2.78065	2.26559	0.00542507	2.36356	1.74231	0.0181003	3.72149	3.70323	0.000198049	2.40455	1.79069	0.0161923	0.679566	0.242607	0.141612	0.268976	0.372785	0.0586231
1	64690270	SUPT20H	1.69238	1.043	0.0905734	2.10901	1.45663	0.0349435	3.28545	2.99217	0.00101819	2.45583	1.85214	0.0140559	2.66866	2.1183	0.00761552	3.19586	2.85569	0.00139414	0.633718	0.447244	0.0617056	0.0984728	0.34198	0.242699
17	4649213	ASPHD2	2.72173	2.18748	0.00649417	3.59545	3.48968	0.000323832	1.27697	0.695481	0.201613	2.40189	1.78753	0.0163105	3.13226	2.76079	0.00173466	1.98199	1.32349	0.0474801	0.268876	0.0746893	0.570018	0.403187	0.360051	0.135304
6	7381371	LOC107204168	2.40574	1.7921	0.0161397	1.89316	1.23406	0.0583364	2.71778	2.18229	0.00657214	3.18521	2.83969	0.00144647	2.72391	2.19034	0.00645142	2.38459	1.76705	0.0170981	0.377665	0.521613	0.154343	0.274453	0.154724	0.227952
2	143308234	na	1.87632	1.21745	0.0606107	2.34576	1.72151	0.0189885	2.93676	2.47931	0.00331661	2.34918	1.7255	0.0188147	2.77434	2.25716	0.0055314	2.92473	2.46249	0.00344752	0.573727	0.35949	0.112885	0.142406	0.377404	0.216976
5	6199007	OPHN1	1.7011	1.05098	0.0889233	1.64426	0.999469	0.100122	3.36279	3.11261	0.00077159	2.5085	1.91634	0.0121244	2.61399	2.04821	0.00894925	2.90301	2.43227	0.00369597	0.631002	0.602245	0.0544323	0.146079	0.32407	0.257814
18	2920047	na	2.51068	1.91902	0.0120499	2.72531	2.19219	0.00642409	1.93754	1.27836	0.0526793	2.61126	2.04474	0.00902101	2.95262	2.50156	0.00315092	2.16576	1.51814	0.0303293	0.3384	0.241739	0.354476	0.345671	0.288009	0.175007
3	27078798	na	2.60076	2.03143	0.00930179	2.96656	2.52122	0.00301151	1.52951	0.89915	0.126139	2.51966	1.93007	0.011747	3.01434	2.58916	0.00257538	1.92245	1.26322	0.0545487	0.306213	0.183681	0.483147	0.420349	0.320208	0.16094
2	147309513	PTP4A3	2.59072	2.01875	0.00957753	2.7299	2.19823	0.00633534	1.17694	0.621203	0.23922	2.52874	1.9413	0.0114472	2.62509	2.06235	0.00866267	1.52298	0.893596	0.127763	0.309772	0.240515	0.601031	0.545704	0.31703	0.254731
9	28467961	na	2.39578	1.78028	0.0165851	2.09508	1.44172	0.0361641	2.87474	2.39323	0.00404359	2.58605	2.01286	0.00970829	2.53146	1.94467	0.0113588	2.95641	2.5069	0.00311241	0.381868	0.452534	0.124333	0.136893	0.296384	0.280379
4	66027360	na	3.41306	3.1922	0.000642388	2.73041	2.1989	0.00632561	0.654626	0.290129	0.512709	2.94238	2.48718	0.00325701	2.38651	1.76932	0.0170091	1.17634	0.620771	0.239458	0.120015	0.240396	0.729433	0.661358	0.199699	0.325537
11	23896801	VEPH1	2.52541	1.93718	0.0115564	2.79655	2.28692	0.00516515	2.22142	1.57967	0.0263224	2.2368	1.59689	0.0252992	2.58977	2.01755	0.00960392	2.79508	2.28494	0.00518868	0.333197	0.224188	0.273616	0.167939	0.415717	0.264517
21	6113859	SLC13A3	2.5844	2.01078	0.00975479	2.13706	1.48688	0.0325928	2.5295	1.94224	0.0114225	2.69181	2.14835	0.00710649	2.22337	1.58185	0.0261907	2.75281	2.22852	0.00590861	0.311995	0.436482	0.197357	0.177963	0.265326	0.378298
6	7381372	LOC107204168	2.59835	2.02839	0.00936717	2.14491	1.49539	0.0319604	2.51431	1.92348	0.0119267	3.06583	2.6634	0.00217069	2.70794	2.1694	0.0067702	2.36639	1.74564	0.0179624	0.307069	0.433415	0.200729	0.280289	0.175128	0.231547
1	35716957	na	2.66296	2.11094	0.00774571	2.98239	2.54362	0.00286009	2.1163	1.46446	0.0343197	1.97957	1.32101	0.0477515	2.44838	1.84315	0.0143501	2.9155	2.44962	0.00355123	0.285863	0.180122	0.302563	0.143979	0.500633	0.30606
1	29266492	IL1R2	1.79627	1.13995	0.0724516	2.32171	1.69361	0.0202483	3.16881	2.81513	0.00153062	2.21937	1.57738	0.0264616	2.78891	2.27666	0.00528858	3.2726	2.97239	0.00106564	0.600862	0.36795	0.0758821	0.0889168	0.422104	0.213664
3	56889786	IGF2R	2.28917	1.65621	0.0220693	2.34525	1.72091	0.0190145	2.71053	2.17279	0.00671755	3.07794	2.68103	0.00208434	3.12292	2.74698	0.00179069	2.39609	1.78065	0.0165709	0.424467	0.359661	0.155777	0.271311	0.173114	0.136959
10	14663973	LOC107208051	2.92876	2.46812	0.00340312	2.33504	1.70904	0.0195415	2.38314	1.76535	0.0171654	3.48502	3.30795	0.000492095	2.72305	2.18922	0.00646821	2.36039	1.7386	0.0182557	0.21702	0.363267	0.231577	0.282227	0.103565	0.228132
17	7083136	ARVCF	2.87763	2.39721	0.00400677	2.32266	1.6947	0.0201974	2.40931	1.79635	0.0159828	2.83372	2.33715	0.00460101	2.29143	1.65879	0.0219388	2.68944	2.14526	0.0071572	0.227178	0.36762	0.225233	0.192401	0.223809	0.356175
18	2998653	OLFM1	2.27876	1.64433	0.0226812	2.10788	1.45542	0.0350413	2.72379	2.19019	0.00645379	2.5711	1.99406	0.0101376	2.52699	1.93913	0.0115046	2.81491	2.31166	0.00487912	0.428449	0.447671	0.153149	0.163154	0.301864	0.281593
13	19768214	CDH11	2.6417	2.08359	0.00824909	2.63257	2.0719	0.00847418	0.942476	0.460988	0.345949	2.5713	1.99432	0.0101318	2.52655	1.93859	0.0115189	1.28745	0.703473	0.197937	0.291698	0.266654	0.663824	0.625652	0.301792	0.281711
1	29266490	IL1R2	1.77688	1.12155	0.075588	2.3252	1.69764	0.0200612	3.23866	2.92048	0.00120094	2.22737	1.58632	0.0259228	2.77218	2.25428	0.00556827	3.31592	3.03934	0.000913408	0.607015	0.366731	0.0668025	0.0836652	0.419074	0.217462
17	5759587	GALNT9	1.46981	0.848899	0.141612	1.78688	1.13102	0.0739565	2.8661	2.38137	0.00415558	2.58502	2.01156	0.00973743	2.56618	1.9879	0.0102826	2.5298	1.94261	0.0114128	0.704988	0.553335	0.125908	0.232804	0.296765	0.270871
4	60538211	MXD4	2.48248	1.88448	0.0130472	1.9479	1.28881	0.0514274	2.61049	2.04377	0.00904121	3.11498	2.73528	0.00183958	2.17638	1.52979	0.0295265	2.66308	2.1111	0.00774289	0.348426	0.50473	0.178796	0.198156	0.166704	0.393567
6	67591168	na	2.3008	1.66953	0.021403	2.43241	1.82394	0.0149988	2.47313	1.87311	0.0133935	2.61959	2.05534	0.00880368	2.72263	2.18866	0.00647646	2.62948	2.06795	0.00855163	0.419993	0.329937	0.210175	0.206358	0.285732	0.228221
10	12742616	GLIS1	2.52301	1.93422	0.0116354	2.56835	1.99062	0.0102184	1.96307	1.30419	0.0496379	2.69471	2.15212	0.00704491	2.72198	2.18781	0.00648917	2.11228	1.46014	0.0346623	0.334049	0.286383	0.346848	0.363622	0.264469	0.228356
1	5210287	na	1.48624	0.8626	0.137215	2.1524	1.50354	0.031366	3.25922	2.95187	0.00111719	2.19729	1.55285	0.0279996	2.89265	2.41792	0.00382011	3.03137	2.61359	0.0024345	0.700408	0.430489	0.0643914	0.123262	0.430325	0.188644
7	9853214	na	1.90181	1.24264	0.0571956	2.3935	1.77758	0.0166886	2.69371	2.15082	0.00706608	2.25702	1.61967	0.0240066	2.70345	2.16353	0.00686236	2.80536	2.29878	0.00502597	0.56581	0.343145	0.159098	0.165463	0.408641	0.232769
8	15021529	na	1.23094	0.660854	0.218346	1.62578	0.982982	0.103996	2.99241	2.55786	0.00276782	2.65369	2.099	0.00796168	2.8519	2.36193	0.00434582	2.43188	1.82332	0.0150205	0.770702	0.609129	0.103438	0.261297	0.276321	0.198675
14	19679994	GRM7	2.82023	2.31886	0.00479887	2.96182	2.51452	0.00305831	1.31537	0.724949	0.188387	2.41276	1.80046	0.0158321	2.66921	2.11902	0.00760294	1.93853	1.27935	0.0525592	0.241924	0.184736	0.557362	0.415792	0.356331	0.242543
11	21789111	LOC107208802	1.92707	1.26784	0.0539713	2.64236	2.08443	0.00823315	2.43926	1.83217	0.0147173	1.69995	1.04992	0.0891409	2.77938	2.2639	0.00544628	2.65253	2.09751	0.00798903	0.557652	0.264149	0.21805	0.200413	0.593762	0.215837
2	95697955	DOK6	2.17283	1.52589	0.0297928	2.88728	2.41051	0.0038859	2.32502	1.69744	0.0200708	2.49649	1.90161	0.0125428	3.0963	2.70785	0.00195951	2.58252	2.00842	0.00980807	0.469952	0.201683	0.246472	0.218693	0.328179	0.142784
20	4667022	TMEM248	3.16794	2.81383	0.00153523	3.32806	3.05822	0.000874534	1.59834	0.958734	0.109968	2.51987	1.93034	0.0117398	2.55887	1.97875	0.0105014	2.50877	1.91667	0.0121153	0.166444	0.108248	0.460995	0.238721	0.320133	0.272803
30	943740	na	2.1072	1.45469	0.0351002	1.55561	0.92154	0.119801	3.319	3.04412	0.000903409	2.80791	2.30222	0.00498637	2.27038	1.6348	0.0231844	2.98879	2.55271	0.00280084	0.494937	0.635213	0.0584845	0.131086	0.230912	0.362896
21	1183396	na	2.4903	1.89403	0.0127636	2.11456	1.46259	0.0344673	2.58749	2.01467	0.00966791	3.27739	2.97976	0.00104771	2.94024	2.48419	0.00327955	2.23306	1.59269	0.0255451	0.345577	0.445142	0.184182	0.323229	0.140454	0.177765
2	104663835	CABLES1	2.99828	2.56622	0.00271507	2.46577	1.86417	0.0136719	2.08001	1.42569	0.0375243	3.46292	3.27217	0.000534349	2.61161	2.04519	0.00901176	2.23723	1.59738	0.025271	0.20184	0.319245	0.312462	0.321927	0.106772	0.258481
2	114914750	na	1.7467	1.09318	0.0806899	2.61055	2.04384	0.00903981	2.90756	2.43858	0.00364265	1.86956	1.21081	0.0615447	2.46665	1.86524	0.0136383	3.41015	3.18757	0.000649279	0.616231	0.27238	0.118296	0.0733173	0.535372	0.300105
22	6664593	RERE	2.64054	2.08211	0.0082773	2.43642	1.82876	0.0148333	2.09139	1.43779	0.0364927	3.29999	3.01463	0.000966875	3.27793	2.98059	0.0010457	1.78662	1.13077	0.0739989	0.292011	0.32858	0.309398	0.459677	0.136632	0.10946
30	4550464	na	2.55741	1.97694	0.0105454	2.60756	2.04005	0.00911911	0.964916	0.475491	0.334587	2.61724	2.05235	0.00886451	2.51936	1.92971	0.0117568	1.38088	0.776461	0.167316	0.32162	0.273367	0.657853	0.594343	0.286365	0.283646
4	6245322	na	2.61004	2.0432	0.00905308	2.64765	2.09123	0.00810523	2.46544	1.86377	0.0136847	1.95568	1.29668	0.0505031	2.06733	1.41226	0.0387029	3.18878	2.84505	0.00142874	0.302893	0.26278	0.211986	0.0994402	0.508296	0.426166
6	26941707	CNTN1	2.59032	2.01824	0.00958866	2.67911	2.13184	0.00738173	2.06935	1.41439	0.0385133	2.34743	1.72346	0.0189035	2.52001	1.93051	0.0117353	2.55205	1.97025	0.0107091	0.309913	0.254456	0.3153	0.226701	0.377961	0.283473
4	51080229	na	3.24003	2.92257	0.00119518	3.12761	2.7539	0.00176236	1.647	1.00192	0.0995587	2.34	1.71481	0.0192837	2.51979	1.93024	0.0117425	2.5517	1.96981	0.0107199	0.151419	0.147051	0.445684	0.226794	0.380307	0.283531
17	11698843	na	1.70625	1.05571	0.0879611	1.92544	1.2662	0.0541747	2.90766	2.43873	0.00364142	2.44198	1.83544	0.014607	2.76213	2.2409	0.00574255	2.62926	2.06768	0.00855702	0.629382	0.511823	0.118276	0.206416	0.346554	0.219704
11	24350238	ARHGEF26	2.50842	1.91623	0.0121274	2.41255	1.80021	0.0158412	2.48516	1.88775	0.0129493	2.68708	2.14219	0.00720788	2.55973	1.97983	0.0104755	2.75428	2.23046	0.00588221	0.339193	0.336561	0.207319	0.17762	0.266716	0.272577
1	8997847	na	2.97811	2.53756	0.00290028	2.85297	2.36339	0.00433125	1.22727	0.658129	0.219721	2.6526	2.09759	0.00798747	2.41502	1.80315	0.0157344	1.95248	1.29345	0.0508807	0.2064	0.209629	0.585843	0.411755	0.276629	0.316665
13	1388697	CBFA2T3	2.51663	1.92634	0.0118485	2.41882	1.80768	0.0155711	2.83095	2.33338	0.00464104	2.387	1.76989	0.0169866	2.55023	1.96798	0.0107652	2.97135	2.52799	0.00296492	0.33631	0.334487	0.13224	0.134234	0.36507	0.275217
21	1271210	na	3.10804	2.72508	0.00188331	2.67783	2.13018	0.00741009	1.33401	0.739449	0.182201	2.6267	2.06441	0.00862168	2.43982	1.83285	0.0146944	1.86621	1.20752	0.0620125	0.179844	0.254802	0.551123	0.436628	0.283803	0.308811
11	23192326	na	2.95768	2.50868	0.00309968	2.78276	2.26843	0.0053898	0.801748	0.373969	0.422699	2.74321	2.2158	0.0060841	2.31758	1.68883	0.0204723	1.44333	0.827025	0.148928	0.210893	0.227675	0.697702	0.572769	0.250034	0.347864
2	111335149	na	3.16818	2.81418	0.00153397	2.27374	1.63862	0.0229817	2.44194	1.8354	0.0146084	3.32035	3.04622	0.000899039	2.4343	1.82621	0.0149207	2.61859	2.05407	0.00882939	0.166389	0.38424	0.217436	0.209257	0.133091	0.310576
12	16523176	IGF1R	2.78693	2.274	0.00532103	2.50712	1.91464	0.0121718	2.46587	1.86429	0.0136681	2.55236	1.97063	0.0106996	2.40092	1.78637	0.016354	2.88491	2.40723	0.00391532	0.2507	0.305898	0.211884	0.149068	0.308643	0.321089
16	15621366	ERN2	2.16454	1.5168	0.0304231	2.36923	1.74897	0.0178252	2.83549	2.33955	0.00457557	2.22963	1.58885	0.0257719	2.6902	2.14625	0.00714084	2.93781	2.48077	0.00330544	0.473225	0.351556	0.13143	0.140153	0.418211	0.236559
1	56880662	na	2.26334	1.62682	0.0236146	1.99965	1.34163	0.0455377	2.82805	2.32945	0.00468325	2.79475	2.2845	0.00519399	2.16379	1.51598	0.0304801	2.86418	2.37873	0.00418091	0.434256	0.487498	0.132755	0.152626	0.234801	0.397512
2	105612819	na	2.48869	1.89206	0.0128216	2.56881	1.9912	0.0102048	2.31519	1.68608	0.0206027	3.09065	2.69958	0.00199717	3.30388	3.02065	0.00095357	2.23407	1.59383	0.0254784	0.346166	0.286232	0.249043	0.322914	0.170958	0.10539
16	15750967	na	2.54739	1.96445	0.0108531	2.95064	2.49878	0.00317119	2.00127	1.3433	0.0453629	1.95522	1.29622	0.0505568	2.5077	1.91535	0.0121521	2.62574	2.06318	0.00864615	0.325283	0.1872	0.335141	0.207356	0.508439	0.287035
4	62503465	na	2.49972	1.90556	0.0124291	3.14054	2.77305	0.00168636	2.28581	1.65237	0.0222652	2.55516	1.97413	0.0106138	3.47097	3.28519	0.000518579	2.42694	1.81739	0.0152268	0.342219	0.14462	0.256583	0.262701	0.307636	0.0846595
12	19488643	ADAMTS7	2.36126	1.73962	0.0182129	2.31423	1.68497	0.0206552	3.29363	3.0048	0.000989012	2.46537	1.86369	0.0136872	2.58934	2.01701	0.00961592	3.3432	3.08187	0.000828189	0.396146	0.370552	0.0609264	0.0802909	0.338787	0.264634
1	29266477	IL1R2	1.78351	1.12783	0.0745028	2.29682	1.66496	0.021629	3.15695	2.79744	0.00159428	2.21628	1.57393	0.0266727	2.75745	2.23467	0.0058254	3.28515	2.99171	0.00101927	0.604931	0.376517	0.07754	0.0874176	0.423269	0.220738
3	70783075	na	1.80407	1.1474	0.0712203	1.54664	0.913814	0.121951	2.93066	2.47077	0.00338244	2.71305	2.17609	0.00666664	2.6223	2.05879	0.00873397	2.43189	1.82332	0.0150202	0.598336	0.638488	0.114011	0.261295	0.258995	0.255483
6	6433234	na	2.61316	2.04716	0.00897098	2.4314	1.82273	0.0150406	2.61395	2.04816	0.00895026	2.43997	1.83303	0.0146883	2.16052	1.5124	0.0307327	3.1874	2.84297	0.0014356	0.301773	0.330277	0.17798	0.0996286	0.34721	0.398528
14	18036018	na	2.5048	1.91179	0.0122522	2.54788	1.96505	0.0108379	2.3338	1.7076	0.0196063	3.8384	3.90714	0.000123839	3.64849	3.57875	0.000263786	1.82191	1.1645	0.0684694	0.340456	0.292998	0.244159	0.448961	0.0554616	0.0644324
11	18403329	na	1.95526	1.29626	0.0505523	2.29937	1.66789	0.0214837	2.67787	2.13023	0.00740923	2.37453	1.7552	0.0175712	2.74412	2.217	0.00606731	2.74365	2.21638	0.00607605	0.548168	0.37565	0.162853	0.180098	0.369202	0.223646
15	1148304	AFF4	3.0306	2.61248	0.00244071	3.20359	2.86734	0.00135725	1.57693	0.940018	0.114811	2.4551	1.85125	0.0140846	2.59716	2.02688	0.00939986	2.38438	1.7668	0.017108	0.195715	0.132323	0.467958	0.274511	0.342224	0.262492
14	18329062	na	3.70294	3.67139	0.000213112	2.46707	1.86575	0.0136224	2.21697	1.57471	0.0266253	3.87467	3.97156	0.000106767	2.49731	1.9026	0.0125141	2.55027	1.96803	0.010764	0.0833184	0.318829	0.274869	0.22717	0.0525041	0.290018
3	4745724	PLCB1	2.1111	1.45888	0.0347634	2.33015	1.70337	0.0197984	3.00122	2.57042	0.00268896	2.33786	1.71232	0.0193946	2.70719	2.16842	0.00678544	2.9841	2.54605	0.00284415	0.49351	0.364994	0.101933	0.131937	0.38098	0.231731
11	15821492	na	2.50986	1.91801	0.0120778	2.87593	2.39487	0.00402841	1.94624	1.28713	0.0516256	2.21219	1.56939	0.0269533	2.53439	1.94829	0.0112644	2.63158	2.07064	0.00849888	0.338687	0.204301	0.351898	0.205796	0.424799	0.279582
4	1206017	na	3.38761	3.15179	0.000705032	2.72599	2.19308	0.00641092	1.64743	1.00231	0.0994704	2.61652	2.05143	0.0088832	2.2415	1.60217	0.0249936	2.42758	1.81816	0.0151999	0.124386	0.241559	0.445551	0.262519	0.286558	0.372459
11	18880516	na	2.78267	2.2683	0.00539134	2.89553	2.42192	0.00378517	2.13896	1.48893	0.032439	2.22875	1.58786	0.0258307	2.26079	1.62393	0.023772	2.87861	2.39856	0.00399429	0.251794	0.199775	0.29634	0.150091	0.418548	0.366106
17	605131	na	1.85848	1.19996	0.0631015	2.74505	2.21823	0.00605019	2.36748	1.74692	0.0179095	1.8818	1.22284	0.0598629	2.80857	2.3031	0.00497628	2.67451	2.12588	0.00748375	0.579955	0.236925	0.235304	0.195679	0.531486	0.2091
3	14345032	na	1.80716	1.15035	0.0707377	1.88317	1.22419	0.0596779	2.73029	2.19875	0.0063278	2.60566	2.03764	0.00916981	2.7221	2.18797	0.00648685	2.43578	1.82798	0.0148599	0.597327	0.524549	0.15185	0.260187	0.289554	0.228332
2	103246964	na	1.61067	0.969597	0.107251	1.64255	0.997941	0.100475	2.91486	2.44873	0.00355852	2.68268	2.13646	0.00730359	2.64494	2.08775	0.00817051	2.39492	1.77927	0.0166239	0.66172	0.602854	0.116942	0.271633	0.268005	0.249317
11	21826664	na	2.88618	2.409	0.00389945	3.05947	2.65418	0.0022173	1.78845	1.13251	0.0737032	2.39886	1.78393	0.0164464	2.30689	1.67652	0.0210609	2.63921	2.0804	0.00830994	0.22554	0.16202	0.400815	0.203749	0.361081	0.351291
8	1051714	LOC107206981	1.62122	0.978937	0.104969	2.27671	1.642	0.0228034	2.65777	2.10425	0.00786591	2.37964	1.76122	0.0173294	2.88622	2.40905	0.00389899	2.66127	2.10876	0.00778468	0.658102	0.383257	0.167582	0.198545	0.367516	0.190198
6	54063181	TMEM213	2.57918	2.00421	0.0099035	2.79849	2.28952	0.00513428	1.46539	0.845231	0.142813	2.45745	1.8541	0.0139927	2.72298	2.18912	0.00646959	1.97127	1.31253	0.048693	0.313821	0.223693	0.505279	0.40621	0.34144	0.228147
18	9336331	PNPLA7	2.58695	2.014	0.00968288	2.44839	1.84316	0.0143495	1.96955	1.31078	0.0488905	3.06948	2.66871	0.00214431	3.28986	2.99898	0.00100236	1.59912	0.95942	0.109794	0.311099	0.324752	0.344883	0.520645	0.174525	0.1076
7	2777524	na	1.56853	0.932717	0.116757	1.79324	1.13706	0.0729352	3.27495	2.976	0.00105681	2.38962	1.773	0.0168656	2.64479	2.08756	0.0081742	3.03253	2.61526	0.00242515	0.675634	0.55142	0.062744	0.123061	0.364192	0.249359
3	78426692	na	2.48308	1.88522	0.0130251	2.83972	2.34531	0.00451534	2.366	1.74517	0.0179817	2.25683	1.61945	0.0240189	2.55128	1.96928	0.0107329	2.87706	2.39643	0.00401395	0.348207	0.212926	0.235692	0.150341	0.408711	0.274926
3	93707366	FAM150B	2.76695	2.24731	0.00565831	3.55724	3.42623	0.000374776	1.29765	0.711287	0.194407	2.26727	1.63128	0.0233735	3.07435	2.67579	0.00210964	2.1117	1.45952	0.0347119	0.255783	0.079854	0.563176	0.363811	0.404986	0.147744
22	1217630	EMC1	2.75324	2.22909	0.00590078	2.45423	1.85021	0.0141185	2.31798	1.68929	0.0204507	2.52966	1.94244	0.0114173	2.5044	1.9113	0.012266	2.53165	1.9449	0.0113526	0.25948	0.322913	0.248316	0.232277	0.316707	0.287986
14	15382033	FAM19A1	2.53332	1.94696	0.0112989	2.53176	1.94504	0.011349	2.30438	1.67364	0.0212012	2.34185	1.71696	0.0191886	2.50189	1.90822	0.0123531	2.61429	2.04859	0.00894144	0.33037	0.298113	0.251841	0.210397	0.379727	0.288705
3	111090605	HMBOX1	2.78017	2.26496	0.00543305	3.43783	3.23181	0.000586395	1.68033	1.03202	0.0928922	1.85479	1.19637	0.0636257	2.25195	1.61394	0.0243254	2.84092	2.34695	0.00449836	0.252435	0.0952598	0.435176	0.15714	0.539967	0.369036
19	2325506	LOC107212637	2.43871	1.83151	0.0147396	2.13823	1.48814	0.0324984	2.79006	2.27821	0.00526977	2.59226	2.02069	0.0095348	2.40684	1.79341	0.0160913	2.9799	2.5401	0.0028834	0.363932	0.436029	0.139745	0.132696	0.29409	0.31924
2	1821274	na	2.94691	2.49354	0.00320967	3.119	2.7412	0.00181467	1.72641	1.07431	0.0842728	2.18767	1.54221	0.0286936	2.33462	1.70856	0.0195632	2.69625	2.15412	0.00701258	0.213206	0.148649	0.42068	0.19089	0.433842	0.342311
1	28707397	na	2.78505	2.27149	0.00535195	2.61733	2.05246	0.00886208	1.21712	0.65061	0.223558	2.78556	2.27217	0.00534355	2.41342	1.80125	0.0158034	1.62935	0.986156	0.103239	0.251183	0.270569	0.588967	0.510149	0.237551	0.317169
2	30829534	na	2.53536	1.9495	0.0112331	2.4933	1.8977	0.0126562	2.0711	1.41624	0.0383494	2.74494	2.21809	0.00605216	2.62454	2.06166	0.0086765	2.25936	1.62231	0.0238612	0.329635	0.310302	0.314836	0.314938	0.249523	0.254878
14	7696221	ERC2	2.87484	2.39337	0.00404233	2.712	2.17472	0.00668777	1.06512	0.542388	0.286822	2.69158	2.14805	0.00711139	2.33669	1.71096	0.0194554	1.74965	1.09594	0.0801787	0.227728	0.245419	0.631742	0.471549	0.265393	0.341631
14	9910313	na	2.62427	2.06131	0.00868345	2.73929	2.21062	0.00615716	1.89517	1.23605	0.0580693	2.4026	1.78837	0.0162792	2.65817	2.10476	0.00785667	2.27062	1.63507	0.0231701	0.297753	0.238298	0.367838	0.311324	0.359812	0.245646
9	71101	na	3.1976	2.85831	0.00138577	3.53128	3.38347	0.000413552	1.38932	0.783212	0.164736	1.97947	1.32091	0.0477627	2.46775	1.86657	0.0135965	2.55873	1.97858	0.0105055	0.159625	0.0832867	0.531899	0.224938	0.500666	0.299743
10	8928467	SLC35D1	2.95295	2.50203	0.00314753	2.65464	2.10022	0.00793922	0.284385	0.110074	0.776115	2.83751	2.3423	0.00454672	2.37143	1.75155	0.0177195	0.709511	0.320565	0.478007	0.211913	0.260958	0.802169	0.776115	0.222835	0.330114
13	1388698	CBFA2T3	2.50428	1.91116	0.01227	2.39189	1.77567	0.0167621	2.83216	2.33503	0.00462353	2.40276	1.78857	0.0162717	2.52173	1.93264	0.0116778	2.98999	2.55442	0.00278983	0.340635	0.343711	0.132024	0.130867	0.359754	0.283009
3	7629243	PCSK2	2.98942	2.55361	0.00279503	2.61542	2.05004	0.00891176	1.83564	1.17777	0.0664102	2.62035	2.05632	0.00878385	2.40837	1.79524	0.0160238	2.29821	1.66656	0.0215497	0.203857	0.27108	0.386631	0.302586	0.285525	0.318759
25	1289940	NCAM1	1.12278	0.582478	0.26153	1.91411	1.25487	0.0556067	3.21571	2.88564	0.00130124	2.14847	1.49927	0.0316762	2.94681	2.4934	0.00321072	2.87397	2.39217	0.00405347	0.797414	0.515315	0.069667	0.15084	0.447741	0.176306
10	569004	LOC107208035	2.28296	1.64911	0.0224329	2.70523	2.16585	0.00682573	2.36887	1.74854	0.0178426	2.23532	1.59522	0.0253966	2.65292	2.098	0.00797991	2.71243	2.17528	0.00667913	0.426851	0.247307	0.234971	0.187255	0.41623	0.247109
2	149345051	na	2.743	2.21551	0.00608816	2.59874	2.02889	0.00935653	1.33724	0.741975	0.181144	2.75709	2.23419	0.00583189	2.42303	1.81271	0.0153919	1.80343	1.14678	0.0713207	0.262553	0.276329	0.550028	0.454107	0.245961	0.314144
18	7150968	na	1.53073	0.900193	0.125837	1.56413	0.928905	0.117786	3.31422	3.03669	0.00091898	2.44787	1.84253	0.0143704	2.57281	1.99622	0.0100875	2.85342	2.364	0.00432515	0.687401	0.632067	0.058947	0.154727	0.344619	0.269102
5	16444380	na	1.60304	0.962873	0.108925	1.93039	1.27117	0.0535587	2.87028	2.38711	0.00410104	2.40919	1.79621	0.015988	2.61114	2.0446	0.00902398	2.72061	2.18601	0.00651618	0.664303	0.510279	0.125146	0.185399	0.357559	0.25861
24	1648913	MACF1	2.73086	2.19949	0.00631701	2.18711	1.5416	0.0287345	2.28302	1.64918	0.0224295	3.16882	2.81514	0.0015306	2.58012	2.0054	0.00987648	2.43937	1.83231	0.0147127	0.266149	0.417088	0.25729	0.259158	0.157028	0.267137
1	73280734	na	2.51212	1.92079	0.0120007	2.22823	1.58728	0.0258655	2.50699	1.91449	0.0121762	2.90911	2.44074	0.00362456	2.60263	2.03381	0.0092511	2.49776	1.90315	0.0124982	0.337894	0.400601	0.20234	0.242027	0.206559	0.26098
6	54697163	na	1.88348	1.2245	0.0596349	2.9237	2.46105	0.00345897	2.33465	1.7086	0.0195615	1.58041	0.943048	0.114012	2.68294	2.13681	0.00729774	2.8302	2.33237	0.00465188	0.571536	0.193218	0.243933	0.159435	0.634609	0.238639
20	8870069	MSI2	1.81586	1.15869	0.0693922	2.44208	1.83556	0.014603	2.83618	2.3405	0.00456564	2.06103	1.4056	0.0393006	2.57473	1.99862	0.0100319	3.06695	2.66504	0.00216253	0.59446	0.326726	0.131306	0.117044	0.476215	0.268589
3	110526788	na	2.52835	1.94081	0.01146	2.65547	2.10128	0.0079199	0.30408	0.118577	0.761067	2.49138	1.89535	0.0127249	2.52457	1.93614	0.0115842	0.661299	0.293777	0.508421	0.332148	0.260743	0.799044	0.785596	0.329913	0.282248
25	994571	DSCAML1	2.74981	2.22453	0.00596305	1.8892	1.23014	0.0588653	2.35002	1.72648	0.0187725	2.75166	2.22698	0.00592948	1.90815	1.24893	0.0563724	2.66396	2.11223	0.00772274	0.260514	0.522783	0.23984	0.197967	0.247539	0.475013
13	8042021	NUP93	2.85249	2.36273	0.00433783	2.63512	2.07517	0.00841069	1.68977	1.04062	0.0910716	2.44077	1.83399	0.0146559	2.57305	1.99652	0.0100806	2.15671	1.50824	0.0310284	0.233087	0.266004	0.432135	0.348774	0.346949	0.269038
16	2691796	RGS11	1.45063	0.833028	0.146883	2.44227	1.83579	0.0145952	2.57031	1.99307	0.0101608	1.78867	1.13272	0.0736682	2.7565	2.23342	0.00584231	2.59182	2.02013	0.00954706	0.71019	0.326666	0.188148	0.216288	0.560992	0.220946
17	968081	na	3.06767	2.66608	0.00215734	2.58665	2.01361	0.00969152	0.466586	0.19328	0.640796	2.57262	1.99597	0.0100933	2.43907	1.83194	0.0147251	0.846564	0.400949	0.397238	0.188339	0.280363	0.770001	0.747613	0.301311	0.309052
7	61502277	na	2.65586	2.10178	0.00791073	3.0792	2.68286	0.0020756	1.11827	0.579299	0.263452	2.35544	1.73281	0.018501	2.71458	2.17809	0.00663607	1.71935	1.06777	0.0855515	0.287831	0.15724	0.617672	0.480888	0.375406	0.229898
1	1800604	na	3.01228	2.58621	0.00259292	2.58801	2.01533	0.00965312	1.76744	1.11264	0.0771548	2.7525	2.2281	0.0059143	2.0863	1.43237	0.036951	2.42313	1.81283	0.0153876	0.199202	0.279909	0.407442	0.263779	0.247296	0.420357
2	113159334	na	2.8562	2.3678	0.00428744	3.66961	3.61454	0.00024292	0.406954	0.164917	0.684042	2.15458	1.50592	0.0311949	2.92809	2.46718	0.00341052	1.4068	0.797279	0.159486	0.23205	0.0669695	0.781363	0.585051	0.445622	0.180439
3	57851956	na	3.26686	2.96358	0.00108748	3.41586	3.19667	0.000635816	0.609632	0.265916	0.542106	2.40114	1.78664	0.016344	2.60911	2.04202	0.00907779	1.57132	0.935134	0.116109	0.146518	0.09796	0.739056	0.529986	0.360306	0.259178
17	9178690	na	2.43943	1.83238	0.0147103	2.57034	1.99311	0.0101598	1.49786	0.872346	0.13417	2.62044	2.05643	0.00878151	2.63063	2.06942	0.0085227	1.73882	1.08584	0.082066	0.363684	0.285732	0.493535	0.474926	0.2855	0.253232
16	14086216	EPN2	1.89143	1.23235	0.0585667	2.45414	1.8501	0.0141221	2.61422	2.04851	0.00894315	2.19511	1.55043	0.0281557	2.55548	1.97453	0.0106041	2.91777	2.45279	0.00352544	0.569073	0.322942	0.177916	0.143593	0.431126	0.273752
6	54522612	DENND5B	2.07466	1.42001	0.0380177	2.29695	1.66511	0.0216218	2.7038	2.16399	0.00685509	2.30569	1.67515	0.0211277	2.74821	2.22242	0.00599211	2.79537	2.28533	0.00518409	0.506537	0.376474	0.1571	0.167871	0.391122	0.222759
2	148772388	ADGRB1	1.81179	1.15479	0.0700183	2.08211	1.42791	0.0373327	2.7906	2.27893	0.00526097	2.33077	1.70409	0.0197657	2.80929	2.30407	0.00496515	2.67775	2.13007	0.00741188	0.595805	0.457522	0.139643	0.194973	0.383191	0.208931
16	3752593	RBFOX1	2.44717	1.84169	0.0143984	3.16029	2.80242	0.0015761	2.04433	1.38805	0.0409214	2.56081	1.98118	0.0104428	3.3927	3.15985	0.000692072	2.19211	1.54712	0.0283714	0.360997	0.140844	0.322204	0.336501	0.305599	0.0938177
3	61232673	TRMT11	2.44349	1.83726	0.0145458	2.53161	1.94485	0.011354	2.4763	1.87696	0.0132752	2.91499	2.44891	0.00355704	3.07913	2.68276	0.00207608	2.47461	1.8749	0.0133382	0.362276	0.298162	0.209425	0.248911	0.205372	0.146669
10	11398707	na	1.69322	1.04377	0.0904129	1.43846	0.823027	0.150305	2.93746	2.48028	0.00330917	2.57376	1.9974	0.0100601	2.43293	1.82456	0.0149774	2.57348	1.99706	0.010068	0.633457	0.675218	0.112757	0.221015	0.300895	0.311013
20	2200487	STX1A	2.82139	2.32043	0.00478158	2.51544	1.92488	0.0118882	1.66822	1.02103	0.0952724	2.61557	2.05022	0.00890793	2.49093	1.8948	0.0127409	1.84549	1.18731	0.0649668	0.241612	0.303237	0.439038	0.442489	0.286813	0.292048
10	21714381	na	2.19633	1.55178	0.0280684	2.63071	2.06953	0.00852066	2.37525	1.75605	0.0175368	2.91164	2.44426	0.00359533	3.10623	2.72242	0.00189488	2.31327	1.68386	0.020708	0.460507	0.267126	0.233459	0.297745	0.206049	0.140523
21	3045215	na	2.5523	1.97056	0.0107013	2.57411	1.99784	0.0100498	1.13639	0.592111	0.255793	2.55419	1.97292	0.0106434	2.45365	1.8495	0.0141416	1.47581	0.853889	0.139994	0.323492	0.284498	0.612658	0.561548	0.307984	0.304354
10	2572027	LHX4	0.929117	0.452436	0.352828	1.05768	0.537301	0.290201	3.32537	3.05404	0.000882997	2.4829	1.88499	0.0130318	2.62615	2.0637	0.00863566	2.52142	1.93225	0.0116883	0.841528	0.775423	0.0578655	0.235173	0.332829	0.254444
3	111090613	HMBOX1	2.76445	2.24398	0.00570197	3.44784	3.24788	0.000565089	1.71215	1.06113	0.0868693	1.85368	1.19528	0.0637846	2.23981	1.60026	0.0251036	2.88262	2.40408	0.00394384	0.256411	0.094003	0.425156	0.14944	0.540308	0.373011
8	12971241	WDFY4	2.50334	1.91	0.0123026	2.56167	1.98226	0.0104169	2.50057	1.9066	0.0123992	2.4814	1.88317	0.0130866	2.33655	1.7108	0.0194626	2.98556	2.54812	0.00283058	0.340962	0.288555	0.203751	0.131672	0.333342	0.341676
11	2432220	ADIPOQ	1.45985	0.840642	0.14433	1.44995	0.832466	0.147073	3.23988	2.92234	0.00119579	2.55555	1.97461	0.0106021	2.44655	1.84094	0.0144231	2.85581	2.36727	0.00429269	0.707709	0.67155	0.0666577	0.154261	0.307498	0.30665
17	13429408	na	2.52167	1.93255	0.0116801	2.48031	1.88184	0.0131269	2.12572	1.47461	0.0335264	3.22175	2.8948	0.0012741	3.34796	3.08933	0.000814083	1.76095	1.10653	0.0782467	0.334527	0.314555	0.299969	0.467975	0.149331	0.0988516
9	34837043	na	2.16522	1.51754	0.0303709	2.50171	1.908	0.0123595	2.49965	1.90548	0.0124315	2.51055	1.91886	0.0120544	2.92503	2.46291	0.00344421	2.46038	1.85764	0.013879	0.472958	0.307616	0.203958	0.253085	0.323365	0.181107
5	5919008	na	1.9397	1.28053	0.0524162	1.66085	1.01438	0.096744	2.98189	2.54291	0.00286476	2.68119	2.13454	0.00733601	2.38372	1.76603	0.0171384	2.6147	2.04912	0.00893054	0.553452	0.596254	0.10523	0.210287	0.268437	0.326389
18	7527798	ASTN2	2.39554	1.78	0.0165959	2.56517	1.98663	0.0103126	2.28866	1.65562	0.0220993	2.81004	2.30508	0.00495356	2.88976	2.41393	0.00385536	2.43312	1.8248	0.0149693	0.381968	0.28742	0.255862	0.260944	0.23028	0.189343
19	2128691	na	2.44647	1.84085	0.0144262	2.97514	2.53335	0.00292852	1.40423	0.795198	0.160251	2.55097	1.9689	0.0107423	3.24937	2.93681	0.00115662	1.48176	0.858849	0.138405	0.36124	0.181759	0.526679	0.55945	0.309141	0.113842
4	64765593	na	1.25511	0.67894	0.20944	1.65822	1.01201	0.0972729	3.11985	2.74246	0.0018094	2.34827	1.72444	0.0188607	2.689	2.14469	0.0071666	2.64906	2.09304	0.0080716	0.764111	0.597211	0.0829892	0.20115	0.377693	0.236903
14	2115453	ATP2B2	2.62465	2.06179	0.00867376	2.43412	1.826	0.0149279	1.52712	0.897114	0.126732	3.12652	2.7523	0.00176888	2.56315	1.98411	0.0103728	1.76433	1.10971	0.0776759	0.297615	0.329358	0.483898	0.466896	0.164629	0.271674
28	3186872	ANKS1A	2.03465	1.37793	0.0418858	2.50258	1.90907	0.0123292	2.49402	1.89858	0.0126304	2.43692	1.82936	0.0148131	2.80265	2.29513	0.00506841	2.74329	2.21591	0.00608268	0.520081	0.307341	0.205221	0.180181	0.348207	0.210484
9	21831479	ASIC4	2.65338	2.09859	0.00796909	2.34233	1.71752	0.0191638	1.59688	0.957453	0.110293	2.93802	2.48108	0.00330311	2.75615	2.23294	0.00584868	1.6218	0.979447	0.104846	0.288514	0.360675	0.461469	0.512803	0.200616	0.221024
11	7447448	na	2.85219	2.36232	0.00434185	2.63779	2.07858	0.00834489	0.0110979	0.00386265	0.991145	2.63234	2.07161	0.00847996	2.36199	1.74047	0.0181771	0.549786	0.234729	0.582466	0.233169	0.265323	0.838142	0.805332	0.282262	0.333178
19	9848718	MYOCD	2.01428	1.35675	0.04398	2.01602	1.35855	0.0437978	2.87201	2.38948	0.00407865	2.45887	1.85582	0.0139375	2.5339	1.94769	0.0112801	2.8514	2.36124	0.00435276	0.52745	0.481793	0.124831	0.155119	0.340967	0.279716
3	12301301	na	1.9788	1.32023	0.047838	2.46289	1.86068	0.0137823	2.52899	1.94161	0.0114392	2.57503	1.999	0.010023	3.20783	2.87374	0.0013374	2.39461	1.7789	0.0166379	0.539944	0.320166	0.19747	0.271717	0.300428	0.12146
17	10755177	SFI1	2.38903	1.77229	0.0168929	2.85154	2.36143	0.00435082	1.53072	0.90019	0.125838	2.60254	2.03368	0.00925373	2.7574	2.23461	0.00582628	1.86972	1.21096	0.0615233	0.384694	0.209956	0.482763	0.435619	0.290411	0.220748
7	25248305	MAPKBP1	2.90224	2.43121	0.00370504	3.08389	2.6897	0.00204316	0.956507	0.470036	0.338816	2.4267	1.81711	0.0152367	2.56396	1.98512	0.0103485	0.23748	0.0902917	0.812285	0.222399	0.156118	0.66011	0.851741	0.351511	0.271459
8	27687058	na	2.5661	1.9878	0.0102848	2.14301	1.49332	0.0321126	2.503	1.90958	0.0123146	2.85238	2.36258	0.00433933	2.42858	1.81935	0.0151582	2.48687	1.88985	0.0128871	0.318416	0.43416	0.203216	0.245278	0.218976	0.312392
1	46441272	na	1.36922	0.767179	0.170931	1.87929	1.22036	0.0602056	3.18785	2.84365	0.00143334	2.24638	1.60766	0.0246799	2.81067	2.30594	0.00494381	2.74343	2.2161	0.00608001	0.731904	0.525677	0.0733131	0.180147	0.412389	0.208604
11	7447444	na	2.86155	2.37513	0.00421573	2.68645	2.14137	0.00722158	0.00216673	0.000751458	0.998271	2.64389	2.0864	0.00819592	2.34518	1.72084	0.0190179	0.579319	0.249975	0.562374	0.230557	0.252469	0.839111	0.800338	0.279068	0.338819
3	84259623	na	3.13045	2.75811	0.0017454	2.56769	1.98979	0.0102378	1.66138	1.01486	0.0966371	2.94344	2.48867	0.00324584	2.42022	1.80935	0.0155112	2.09398	1.44055	0.0362618	0.174936	0.286597	0.441196	0.369547	0.199475	0.315026
20	2857600	CAMKK1	2.23843	1.59872	0.025193	2.43994	1.83298	0.0146899	2.54428	1.96057	0.0109504	2.10221	1.44934	0.0355352	2.63651	2.07695	0.0083763	2.76162	2.24022	0.00575149	0.443837	0.327393	0.194059	0.175896	0.463246	0.25163
9	35910493	RND3	3.83288	3.89739	0.000126651	3.37455	3.13114	0.000739373	0.842198	0.398291	0.399677	2.75502	2.23144	0.00586892	1.97534	1.31668	0.0482301	2.22883	1.58796	0.0258252	0.0699745	0.102803	0.688567	0.324542	0.246564	0.453432
15	3893205	EBF1	2.57626	2.00055	0.00998743	2.68606	2.14087	0.00722992	0.835374	0.394149	0.403507	2.40751	1.79421	0.0160615	2.62182	2.05818	0.00874619	1.2305	0.660525	0.218512	0.314838	0.252574	0.690139	0.644425	0.358133	0.255611
10	11898871	na	2.07621	1.42165	0.0378745	1.39276	0.785975	0.163691	2.95925	2.51091	0.00308385	3.1685	2.81467	0.00153225	2.54548	1.96207	0.0109126	2.43692	1.82936	0.0148128	0.505998	0.689226	0.109065	0.259859	0.157072	0.276533
2	35797325	na	1.64833	1.00312	0.0992849	3.12334	2.7476	0.00178812	2.49749	1.90283	0.0125075	1.19716	0.63593	0.231244	2.48307	1.8852	0.0130256	3.28008	2.9839	0.00103776	0.648558	0.147845	0.204444	0.0880253	0.753812	0.294667
5	5434185	LOC107203647	2.31033	1.68048	0.0208699	2.8912	2.41593	0.00383768	2.66953	2.11943	0.00759566	1.95194	1.2929	0.0509449	2.27227	1.63695	0.0230702	3.54163	3.40048	0.000397665	0.416338	0.200778	0.16482	0.0602401	0.509469	0.36226
17	10816568	PRR14L	1.95303	1.294	0.050816	1.77384	1.11867	0.0760898	2.67023	2.12033	0.00757999	2.52061	1.93125	0.0117151	2.45918	1.85619	0.0139254	2.5744	1.99821	0.0100414	0.548933	0.55721	0.164656	0.22078	0.319875	0.302552
14	9910310	na	2.58384	2.01008	0.00977058	2.67446	2.12581	0.00748502	1.90786	1.24865	0.0564094	2.3954	1.77983	0.0166022	2.64293	2.08517	0.0082192	2.26298	1.62641	0.0236366	0.31219	0.255708	0.363758	0.313778	0.362249	0.249871
7	61483717	na	1.24372	0.670396	0.213601	1.73171	1.07923	0.0833245	2.98097	2.54161	0.00287334	2.45514	1.85131	0.0140829	2.52355	1.93488	0.0116177	2.68265	2.13643	0.00730409	0.767245	0.569497	0.105386	0.193898	0.342209	0.282521
7	23408330	AMBRA1	2.45558	1.85183	0.0140659	2.29237	1.65987	0.0218842	2.50194	1.90829	0.0123513	2.50809	1.91583	0.0121387	2.47527	1.87571	0.0133136	2.64283	2.08505	0.00822155	0.358049	0.378022	0.203446	0.202774	0.324213	0.297261
30	3396766	na	2.51935	1.9297	0.0117571	2.45655	1.85301	0.0140278	2.74323	2.21582	0.0060839	2.06191	1.40653	0.0392164	1.81106	1.15408	0.0701323	3.61302	3.51906	0.000302651	0.335346	0.32218	0.14925	0.0531803	0.475945	0.511152
6	29823767	na	2.53252	1.94598	0.0113245	2.66313	2.11116	0.00774182	1.89252	1.23342	0.0584222	2.44783	1.84248	0.0143721	2.52702	1.93917	0.0115034	2.32487	1.69726	0.0200791	0.330655	0.258726	0.368688	0.293974	0.344633	0.281583
9	26417172	MGAT5	1.84609	1.1879	0.0648789	1.70647	1.05591	0.0879213	2.7457	2.2191	0.0060381	2.76153	2.24009	0.0057532	2.59883	2.02899	0.00935431	2.37553	1.75638	0.0175236	0.584233	0.579118	0.148749	0.277322	0.244665	0.262032
27	637365	SETDB1	2.81582	2.3129	0.00486522	2.7013	2.16071	0.00690694	1.62506	0.982341	0.10415	2.55333	1.97184	0.0106699	2.42021	1.80934	0.0155116	2.09012	1.43643	0.0366071	0.243106	0.248396	0.452394	0.370782	0.308295	0.315029
7	60162178	na	2.22913	1.5883	0.025805	2.04928	1.39324	0.040435	2.65636	2.10244	0.00789882	2.61576	2.05047	0.00890288	2.35772	1.73547	0.0183877	2.73689	2.20744	0.00620234	0.447443	0.469824	0.167912	0.181664	0.286761	0.334621
9	20904175	SLC4A10	2.44045	1.8336	0.0146691	2.5362	1.95054	0.0112063	2.42919	1.82009	0.0151325	2.22951	1.58872	0.0257799	2.53251	1.94596	0.011325	2.75059	2.22556	0.00594889	0.363333	0.296714	0.220365	0.178483	0.418257	0.280095
3	12301297	na	1.96841	1.30962	0.0490213	2.47837	1.87948	0.0131984	2.49214	1.89627	0.0126977	2.56647	1.98827	0.0102739	3.19379	2.85258	0.00140417	2.38571	1.76837	0.0170462	0.543611	0.315184	0.205649	0.274149	0.303548	0.124086
2	2033021	na	1.6821	1.03363	0.092549	2.90626	2.43678	0.00365779	2.33897	1.71361	0.0193371	2.55818	1.97789	0.0105223	3.40182	3.17433	0.00066938	2.4119	1.79944	0.0158695	0.636871	0.197268	0.242789	0.26693	0.306551	0.0927494
19	10375278	na	2.92767	2.4666	0.00341507	2.75663	2.23358	0.00584011	1.73245	1.07991	0.0831935	2.55423	1.97296	0.0106424	2.28875	1.65573	0.0220938	2.41529	1.80347	0.0157228	0.217246	0.234133	0.418767	0.265984	0.307973	0.357011
10	19674581	na	2.79055	2.27887	0.0052618	3.05823	2.65238	0.0022265	1.52188	0.892654	0.12804	2.30882	1.67874	0.0209537	2.65955	2.10654	0.00782461	2.24534	1.60648	0.0247466	0.249762	0.16232	0.485538	0.319385	0.390121	0.24526
1	24310886	na	2.16131	1.51326	0.0306716	2.46352	1.86144	0.0137581	2.50389	1.91067	0.0122836	2.76572	2.24567	0.00567974	3.30049	3.0154	0.000965164	2.35156	1.72828	0.0186949	0.474491	0.319965	0.203021	0.285168	0.243435	0.105927
7	797113	HIPK3	2.43023	1.82133	0.0150892	2.53622	1.95056	0.0112056	2.05131	1.39537	0.0402371	2.70708	2.16827	0.00678787	2.88751	2.41083	0.00388299	2.17919	1.53287	0.0293177	0.367188	0.296708	0.320213	0.341023	0.260791	0.189886
20	6575740	AKAP10	2.22768	1.58667	0.0259016	2.13179	1.48117	0.0330238	3.06223	2.65819	0.00219692	2.50549	1.91263	0.0122283	2.46005	1.85724	0.0138919	3.12036	2.7432	0.00180632	0.448002	0.438529	0.0918471	0.108821	0.325106	0.302269
17	10816567	PRR14L	1.91143	1.25221	0.0559491	1.78813	1.1322	0.0737556	2.77672	2.26034	0.00549109	2.52496	1.93663	0.011571	2.472	1.87173	0.0134359	2.49277	1.89705	0.0126752	0.56274	0.552962	0.142421	0.24352	0.318355	0.298342
15	4069454	EBF1	3.11362	2.73328	0.00184809	3.51321	3.35387	0.000442722	1.32094	0.72927	0.186522	2.16155	1.51353	0.0306529	2.58415	2.01047	0.00976185	2.38013	1.76179	0.0173066	0.178635	0.0856308	0.55551	0.275823	0.443181	0.266047
2	68153604	na	2.50036	1.90634	0.0124067	2.47996	1.88141	0.0131397	2.16436	1.5166	0.0304366	2.48421	1.88659	0.012984	2.52264	1.93375	0.0116479	2.43098	1.82223	0.0150582	0.341997	0.314668	0.289284	0.261555	0.33238	0.282767
2	90556402	LOC107200547	2.94972	2.49748	0.00318067	2.85671	2.3685	0.00428057	1.08366	0.555148	0.278517	2.56638	1.98815	0.0102767	2.39731	1.78209	0.0165161	1.72122	1.06951	0.0852101	0.212607	0.208771	0.626941	0.480319	0.303582	0.322211
1	7242874	NYX	3.17642	2.82651	0.00149106	3.49464	3.32358	0.000474696	1.12658	0.58516	0.25992	2.36785	1.74734	0.017892	2.59352	2.02228	0.00949986	2.10964	1.45731	0.0348893	0.16448	0.0879958	0.615386	0.364484	0.371391	0.263491
29	2596089	na	2.38518	1.76775	0.0170707	2.57617	2.00043	0.00999005	1.46104	0.841624	0.144005	2.76469	2.2443	0.0056977	2.94151	2.48596	0.00326617	1.50564	0.878898	0.132161	0.386299	0.28382	0.506845	0.551465	0.243737	0.177484
1	7242868	NYX	3.20718	2.87276	0.00134042	3.50827	3.34579	0.000451039	1.11476	0.576833	0.264952	2.37686	1.75793	0.0174609	2.58448	2.01087	0.00975273	2.14105	1.4912	0.0322701	0.15781	0.0862655	0.61863	0.354081	0.368437	0.265959
30	1047533	MBD3	2.5736	1.9972	0.0100647	2.84805	2.35666	0.00439882	1.79253	1.13639	0.0730486	2.387	1.76989	0.0169866	2.7786	2.26286	0.0054593	2.15795	1.50959	0.0309321	0.315768	0.210752	0.399619	0.348352	0.36507	0.216013
18	3784580	na	2.65027	2.0946	0.00804275	2.6406	2.08218	0.00827597	0.0339459	0.0119227	0.97292	2.55314	1.97161	0.0106756	2.40742	1.7941	0.0160657	0.452234	0.186352	0.6511	0.289366	0.264602	0.835608	0.821587	0.308362	0.319058
22	731989	LOC107213497	2.61813	2.05349	0.00884125	2.32791	1.70078	0.019917	2.34033	1.71519	0.0192667	3.37565	3.13287	0.000736425	2.88153	2.40258	0.00395746	2.25153	1.61347	0.0243518	0.299979	0.365781	0.242427	0.317426	0.1232	0.191326
1	320520	na	2.62282	2.05946	0.00872048	2.63526	2.07535	0.00840723	0.548254	0.233946	0.583517	2.54973	1.96735	0.0107808	2.40799	1.79478	0.0160407	0.155184	0.0571608	0.876676	0.29828	0.265968	0.753001	0.861119	0.309588	0.31888
2	93021906	na	2.9026	2.43171	0.00370076	2.62333	2.06011	0.0087075	0.971969	0.480085	0.331066	2.62187	2.05824	0.008745	2.33579	1.70992	0.0195022	1.47113	0.849992	0.141256	0.222327	0.268989	0.655942	0.563191	0.285116	0.341927
27	637369	SETDB1	2.7937	2.28309	0.00521083	2.66112	2.10857	0.00778806	1.602	0.961958	0.109155	2.53694	1.95145	0.0111827	2.41877	1.80763	0.015573	2.06906	1.41409	0.0385401	0.248944	0.259256	0.459803	0.377426	0.31414	0.315479
28	4300462	SLC41A1	2.71153	2.1741	0.00669738	2.476	1.8766	0.0132863	2.28616	1.65277	0.022245	2.47947	1.88082	0.0131578	2.44225	1.83577	0.0145959	2.60356	2.03498	0.0092261	0.27191	0.315952	0.256496	0.213221	0.334004	0.308032
21	3407996	PTPRT	2.83474	2.33854	0.00458626	3.3607	3.10933	0.000777447	1.33625	0.741199	0.181468	2.09251	1.43898	0.0363932	2.6137	2.04784	0.00895685	2.34049	1.71538	0.0192585	0.237988	0.104354	0.550365	0.288841	0.466371	0.257895
1	8997813	na	2.46573	1.86412	0.0136735	2.48843	1.89174	0.0128309	1.48397	0.860695	0.137818	2.92579	2.46397	0.00343578	2.83788	2.3428	0.00454146	1.56992	0.933917	0.116435	0.354451	0.311904	0.498533	0.530449	0.203161	0.202101
17	8553589	LOC107211806	2.01019	1.35251	0.0444112	2.86608	2.38133	0.00415591	2.25428	1.61657	0.0241787	1.87303	1.21421	0.0610643	2.75012	2.22495	0.00595736	2.69911	2.15786	0.00695255	0.528908	0.206605	0.26483	0.190251	0.534278	0.222344
1	22777171	na	2.23783	1.59804	0.0252323	2.73612	2.20643	0.00621684	2.42623	1.81654	0.0152566	2.3516	1.72833	0.0186927	2.52529	1.93703	0.0115604	2.84877	2.35765	0.00438887	0.444072	0.23905	0.221079	0.155628	0.376632	0.282053
19	7952942	na	2.53154	1.94477	0.0113562	1.89671	1.23757	0.0578663	2.76484	2.2445	0.00569513	2.41981	1.80887	0.0155286	2.06627	1.41113	0.0388031	2.85619	2.36778	0.00428764	0.331006	0.52056	0.144858	0.154188	0.353895	0.4265
1	164033	NUP98	1.75124	1.09743	0.0799051	2.1161	1.46424	0.0343365	2.51215	1.92082	0.0119999	2.4498	1.84486	0.0142936	2.59051	2.01848	0.00958331	2.50128	1.90747	0.0123745	0.614873	0.444558	0.201206	0.240969	0.343981	0.264315
6	6194279	FRMD4A	3.10489	2.72044	0.00190351	2.79674	2.28717	0.00516214	1.20482	0.641543	0.228274	2.666	2.11487	0.00767587	2.28438	1.65074	0.0223492	1.89797	1.23882	0.0577002	0.180524	0.22414	0.592707	0.427325	0.272823	0.35837
15	5925553	na	2.44363	1.83742	0.0145404	2.62246	2.059	0.00872981	2.21882	1.57677	0.0264993	2.41082	1.79815	0.0159165	2.74643	2.22006	0.00602482	2.50463	1.91158	0.012258	0.36223	0.269208	0.27435	0.239962	0.356998	0.223147
5	3222609	na	2.24336	1.60426	0.0248735	1.98808	1.32973	0.0468027	2.6512	2.09579	0.00802064	3.11273	2.73197	0.00185364	3.01286	2.58704	0.002588	2.29687	1.66503	0.0216259	0.441908	0.491458	0.169119	0.303013	0.167104	0.161261
7	12868478	PLEKHA7	1.74299	1.08972	0.081336	1.98568	1.32726	0.0470693	3.03459	2.61824	0.0024086	2.32828	1.70121	0.0198973	2.6191	2.05471	0.00881633	2.90258	2.43167	0.00370106	0.617453	0.492273	0.0963277	0.146151	0.383962	0.256377
4	34122520	GPM6A	2.03307	1.37628	0.0420459	2.80815	2.30254	0.00498263	2.42584	1.81608	0.0152729	2.3792	1.7607	0.0173502	3.22251	2.89594	0.00127074	2.52114	1.9319	0.0116976	0.52065	0.22121	0.221173	0.235252	0.367662	0.118688
7	29285612	PLEKHH1	3.48889	3.31423	0.000485027	2.65045	2.09482	0.00803858	1.76869	1.11382	0.0769457	2.77896	2.26334	0.00545327	2.11961	1.46802	0.0340394	2.29613	1.66418	0.0216683	0.109553	0.262054	0.40703	0.30325	0.239519	0.410844
20	6765464	VPS53	2.62981	2.06837	0.00854332	2.77091	2.25259	0.00558999	1.1613	0.609912	0.245521	2.39482	1.77914	0.0166286	2.54928	1.96679	0.0107947	1.59717	0.957711	0.110227	0.295737	0.23063	0.605583	0.521309	0.362446	0.275483
8	32163940	na	1.48659	0.862886	0.137124	1.43584	0.820882	0.151049	3.02407	2.6031	0.00249399	2.60611	2.03822	0.00915766	2.40082	1.78626	0.0163583	2.54177	1.95745	0.0110294	0.700311	0.676046	0.0980358	0.229396	0.289429	0.321119
2	51405499	BLVRA	1.17718	0.621379	0.239123	0.868488	0.414396	0.385127	3.41718	3.19879	0.000632724	2.61657	2.0515	0.00888175	2.32446	1.69679	0.0201007	2.67155	2.12204	0.00755019	0.784528	0.817476	0.0502578	0.196324	0.286543	0.345633
16	12994925	na	2.74126	2.21323	0.00612032	2.4443	1.83823	0.0145134	1.91691	1.25768	0.055249	2.67636	2.12827	0.00744274	2.4954	1.90027	0.0125816	2.24718	1.60857	0.0246283	0.263068	0.326034	0.360831	0.318802	0.269842	0.290562
17	8546803	LOC107211806	1.56204	0.927095	0.118278	2.32542	1.6979	0.0200493	3.16476	2.80908	0.00155212	1.89223	1.23313	0.058461	2.61408	2.04833	0.0089469	3.30047	3.01537	0.000965235	0.677702	0.366653	0.0764491	0.0855615	0.528123	0.257789
13	14378065	na	3.89641	4.01042	9.76282e-05	3.18532	2.83985	0.00144595	1.28381	0.700689	0.19921	2.59504	2.0242	0.00945797	2.21762	1.57543	0.0265808	2.3438	1.71923	0.0190883	0.0643115	0.135957	0.567774	0.287745	0.293059	0.380203
3	90829165	CSMD1	2.45998	1.85716	0.0138943	1.91436	1.25513	0.0555736	2.51002	1.9182	0.0120725	2.88306	2.40469	0.00393829	2.39499	1.77935	0.0166207	2.47847	1.8796	0.0131946	0.356491	0.515235	0.201675	0.24777	0.211692	0.322927
2	139903043	na	1.36919	0.767156	0.17094	2.26501	1.62871	0.0235121	2.79196	2.28076	0.00523894	1.81147	1.15448	0.070068	2.76024	2.23838	0.00577594	2.67291	2.12381	0.0075196	0.731913	0.387103	0.139385	0.196028	0.553057	0.220123
9	36351440	FMNL2	3.60882	3.51202	0.000307594	3.51494	3.35669	0.000439853	0.115507	0.0418934	0.908043	2.62244	2.05898	0.00873018	2.31497	1.68583	0.0206145	1.08534	0.556315	0.27777	0.0958373	0.0854085	0.825908	0.68807	0.284959	0.348704
29	633657	KPNB1	2.78538	2.27192	0.00534657	2.89214	2.41723	0.00382626	2.15174	1.50282	0.031418	1.59563	0.956359	0.110571	2.10547	1.45284	0.0352501	3.15485	2.7943	0.00160583	0.251099	0.200562	0.292791	0.103979	0.629764	0.414937
13	11629746	na	2.04563	1.38941	0.0407931	2.65264	2.09764	0.00798655	2.34142	1.71646	0.0192104	2.40597	1.79237	0.0161297	2.87489	2.39343	0.00404173	2.53114	1.94427	0.0113692	0.516445	0.261483	0.242136	0.232423	0.358662	0.192962
2	2664891	VIPR1	2.31712	1.6883	0.0204974	2.32548	1.69797	0.0200463	2.44444	1.8384	0.0145078	2.49242	1.89662	0.0126875	2.51068	1.91902	0.0120499	2.62681	2.06455	0.00861893	0.413711	0.366633	0.216863	0.20707	0.32956	0.286172
15	6322812	na	1.58764	0.949355	0.112368	1.44516	0.828529	0.148413	2.9952	2.56182	0.00274268	2.56368	1.98477	0.010357	2.37211	1.75236	0.0176866	2.67999	2.13298	0.00736246	0.669431	0.673086	0.102963	0.194483	0.304562	0.329908
11	23228109	na	2.64006	2.08149	0.00828911	2.44643	1.84079	0.014428	1.9796	1.32104	0.0477486	2.48851	1.89184	0.012828	2.55291	1.97131	0.0106828	2.21277	1.57003	0.0269134	0.292141	0.325368	0.341807	0.329528	0.330898	0.274472
4	62088621	na	2.67819	2.13064	0.00740215	2.55371	1.97232	0.0106582	1.70886	1.05811	0.087477	2.47012	1.86945	0.0135066	2.46345	1.86135	0.0137609	2.02471	1.36757	0.0428975	0.281578	0.291128	0.426178	0.3909	0.337182	0.301157
28	6158303	KCND3	2.28478	1.65119	0.0223258	2.64822	2.09196	0.00809168	1.34191	0.745635	0.179624	2.85725	2.36924	0.00427331	3.1976	2.85831	0.00138577	1.15928	0.608464	0.246341	0.426154	0.262633	0.54844	0.666463	0.217699	0.123377
1	22777172	na	2.23919	1.59957	0.0251438	2.70781	2.16923	0.00677287	2.40216	1.78785	0.0162985	2.33871	1.71331	0.0193505	2.53035	1.94329	0.0113949	2.87652	2.39568	0.00402086	0.443542	0.246589	0.226981	0.150429	0.380713	0.280682
4	17700034	GRID2	1.48109	0.858294	0.138582	2.3078	1.67757	0.0210101	2.79068	2.27903	0.00525979	2.24136	1.60201	0.025003	2.87519	2.39385	0.00403781	2.62317	2.05991	0.00871151	0.701857	0.372768	0.139629	0.20804	0.414139	0.192885
29	3345685	PLEKHM1	3.38431	3.14656	0.000713579	3.49916	3.33094	0.000466721	0.160674	0.059309	0.87235	2.45558	1.85184	0.0140657	2.47507	1.87547	0.0133209	1.01723	0.50998	0.309043	0.124945	0.0874245	0.820066	0.706405	0.342063	0.297326
4	62088612	na	2.70559	2.16633	0.00681827	2.56558	1.98714	0.0103005	1.75015	1.09641	0.0800919	2.47097	1.87049	0.0134745	2.45942	1.85648	0.0139161	2.04098	1.38455	0.0412524	0.27366	0.287287	0.413086	0.386039	0.336894	0.302473
4	41768960	KIAA1211	2.35582	1.73325	0.0184819	2.85285	2.36322	0.00433289	2.09444	1.44104	0.0362209	2.13252	1.48195	0.0329645	2.69451	2.15186	0.00704921	2.5737	1.99733	0.0100617	0.398354	0.209656	0.308571	0.220959	0.4532	0.235325
24	4748270	na	2.44756	1.84215	0.0143829	2.96358	2.517	0.00304087	2.04783	1.39172	0.0405768	2.19511	1.55044	0.0281554	2.67122	2.12162	0.00755754	2.48183	1.88369	0.0130709	0.360862	0.184346	0.321186	0.246775	0.431125	0.241974
[truncated: 48,252 more rows]
